# Supplementary material for: 3,3-Dibromo-1-ethyl-1H-2,1-benzo­thiazin-4(3H)-one 2,2-dioxide
Source: Acta Crystallogr Sect E Struct Rep Online. 2008 Jun 13;64(Pt 7):o1270. doi: 10.1107/S1600536808017510 (PMC2961809; doi:10.1107/S1600536808017510)
Supplement: Supplementary file 2 [file e-64-o1270-Isup2.hkl]

#
# h,k,l, Fo-squared, sigma(Fo-squared), Fc and phi(calc)
#
data_I
_shelx_title ' ha5_0m in P2(1)/c'
_shelx_refln_list_code          6
_shelx_F_calc_maximum      229.83
_exptl_crystal_F_000       744.00
_reflns_d_resolution_high  0.7284
 
loop_
 _symmetry_equiv_pos_as_xyz
 'x, y, z'
 '-x, y+1/2, -z+1/2'
 '-x, -y, -z'
 'x, -y-1/2, z-1/2'
 
_cell_length_a     7.7979
_cell_length_b    11.9645
_cell_length_c    13.1231
_cell_angle_alpha  90.000
_cell_angle_beta   95.374
_cell_angle_gamma  90.000
 
loop_
 _refln_index_h
 _refln_index_k
 _refln_index_l
 _refln_F_squared_meas
 _refln_F_squared_sigma
 _refln_F_calc
 _refln_phase_calc
1 0 0 538.16 16.25 19.41 180.0
2 0 0 12582.05 261.66 115.53 180.0
3 0 0 18059.90 378.48 134.70 0.0
4 0 0 13760.47 251.78 119.24 0.0
5 0 0 2540.73 90.74 47.91 0.0
6 0 0 314.53 53.82 17.95 180.0
7 0 0 2381.67 111.34 46.48 0.0
8 0 0 55.58 107.25 4.78 180.0
9 0 0 0.00 124.37 3.02 0.0
10 0 0 0.00 150.95 2.38 0.0
1 1 0 174.85 13.94 2.87 0.0
2 1 0 5824.13 82.58 62.10 180.0
3 1 0 18488.82 271.22 126.38 0.0
4 1 0 370.59 18.35 17.43 0.0
5 1 0 0.04 19.72 0.08 180.0
6 1 0 692.07 34.99 25.61 0.0
7 1 0 400.17 47.93 20.27 0.0
8 1 0 481.27 81.86 19.78 0.0
9 1 0 80.36 141.10 4.85 0.0
10 1 0 0.00 162.64 9.48 0.0
0 2 0 42014.43 503.28 201.73 0.0
1 2 0 183.73 13.72 9.95 0.0
2 2 0 2888.90 53.39 53.63 180.0
3 2 0 7980.80 124.32 86.69 0.0
4 2 0 9973.07 151.37 98.29 0.0
5 2 0 373.69 28.24 20.16 180.0
6 2 0 278.85 30.99 17.64 180.0
7 2 0 1611.38 72.57 39.41 0.0
8 2 0 22.37 85.35 3.77 0.0
9 2 0 0.00 88.48 0.47 180.0
10 2 0 28.55 107.17 0.80 0.0
1 3 0 7331.18 96.17 92.64 180.0
2 3 0 365.21 21.82 19.31 0.0
3 3 0 15180.43 250.68 126.61 0.0
4 3 0 814.89 27.88 20.16 0.0
5 3 0 256.25 21.83 13.48 0.0
6 3 0 2739.76 113.23 49.96 0.0
7 3 0 1316.91 64.01 35.46 0.0
8 3 0 609.47 66.33 29.32 0.0
9 3 0 47.24 87.75 6.75 0.0
10 3 0 466.23 132.92 17.57 0.0
0 4 0 5920.12 79.22 74.57 180.0
1 4 0 2685.88 35.94 49.42 180.0
2 4 0 2695.75 55.39 51.56 180.0
3 4 0 919.88 31.39 31.56 180.0
4 4 0 46.06 19.48 8.09 180.0
5 4 0 1887.85 110.69 43.53 180.0
6 4 0 58.76 45.68 6.48 180.0
7 4 0 57.49 86.55 1.40 0.0
8 4 0 0.00 55.95 5.16 0.0
9 4 0 32.15 106.88 0.18 180.0
10 4 0 49.25 99.60 4.28 180.0
1 5 0 2940.57 39.47 62.54 180.0
2 5 0 2212.52 43.42 47.60 0.0
3 5 0 1152.89 34.19 37.88 0.0
4 5 0 156.60 23.64 15.53 180.0
5 5 0 303.54 30.30 16.01 180.0
6 5 0 1166.26 185.67 31.50 0.0
7 5 0 131.95 110.45 15.87 0.0
8 5 0 60.25 81.90 1.45 180.0
9 5 0 35.25 81.74 2.18 0.0
10 5 0 164.11 96.19 6.45 0.0
0 6 0 15365.06 232.96 125.69 180.0
1 6 0 2005.56 30.20 43.80 180.0
2 6 0 1553.23 28.86 36.11 180.0
3 6 0 7390.00 121.64 88.75 180.0
4 6 0 1917.44 50.85 45.01 180.0
5 6 0 312.89 47.74 16.69 180.0
6 6 0 0.00 59.13 7.49 180.0
7 6 0 851.46 137.22 25.85 180.0
8 6 0 23.14 131.58 1.58 180.0
9 6 0 0.00 159.16 0.85 0.0
1 7 0 2708.88 41.13 52.24 180.0
2 7 0 765.17 21.25 26.86 0.0
3 7 0 1132.11 28.77 31.88 180.0
4 7 0 484.97 32.75 22.78 180.0
5 7 0 914.93 46.45 29.95 180.0
6 7 0 42.18 52.33 8.10 180.0
7 7 0 169.81 75.57 11.65 180.0
8 7 0 529.40 156.40 22.10 180.0
9 7 0 5.27 168.50 3.35 180.0
0 8 0 4070.81 85.16 67.21 180.0
1 8 0 210.70 18.03 13.79 180.0
2 8 0 659.17 38.22 26.42 0.0
3 8 0 716.30 22.14 26.50 180.0
4 8 0 1417.29 47.65 37.26 180.0
5 8 0 23.95 62.24 9.17 0.0
6 8 0 0.00 109.48 7.57 180.0
7 8 0 639.82 126.69 23.86 180.0
8 8 0 0.00 146.56 0.40 0.0
9 8 0 0.00 172.13 0.94 0.0
1 9 0 27.00 22.12 1.33 180.0
2 9 0 0.00 25.44 0.13 0.0
3 9 0 1837.35 46.54 44.40 180.0
4 9 0 22.83 27.98 3.24 0.0
5 9 0 640.43 78.49 24.99 180.0
6 9 0 71.96 74.19 9.41 180.0
7 9 0 271.87 89.02 17.29 180.0
8 9 0 212.39 160.04 19.70 180.0
0 10 0 610.37 36.73 24.81 0.0
1 10 0 320.39 28.16 18.05 0.0
2 10 0 1989.35 51.28 43.11 0.0
3 10 0 146.91 31.11 11.02 180.0
4 10 0 0.00 32.02 2.88 0.0
5 10 0 1185.71 95.16 36.21 0.0
6 10 0 32.32 79.53 10.48 180.0
7 10 0 0.48 90.14 0.05 0.0
8 10 0 31.48 164.49 3.20 180.0
1 11 0 327.05 68.73 18.56 0.0
2 11 0 25.42 31.98 3.80 180.0
3 11 0 77.16 33.50 5.84 180.0
4 11 0 0.53 35.79 0.19 180.0
5 11 0 94.42 51.38 9.15 0.0
6 11 0 58.27 87.37 4.02 180.0
7 11 0 0.00 95.62 7.79 180.0
0 12 0 518.17 155.96 23.53 0.0
1 12 0 218.24 38.53 16.97 0.0
2 12 0 308.49 40.68 18.92 0.0
3 12 0 172.14 39.88 14.09 0.0
4 12 0 218.16 50.89 12.33 0.0
5 12 0 179.81 57.75 14.69 0.0
6 12 0 43.97 93.48 3.63 0.0
7 12 0 0.00 100.70 2.44 0.0
1 13 0 302.10 43.16 16.56 0.0
2 13 0 30.74 41.40 8.80 180.0
3 13 0 66.87 56.63 7.78 0.0
4 13 0 0.00 66.35 7.83 0.0
5 13 0 156.40 69.56 15.26 0.0
6 13 0 50.25 100.46 3.54 0.0
0 14 0 0.00 69.34 1.87 180.0
1 14 0 0.00 64.82 7.88 0.0
2 14 0 85.23 59.35 6.57 180.0
3 14 0 81.99 68.58 8.42 0.0
4 14 0 119.54 86.94 8.93 0.0
5 14 0 41.36 78.86 6.65 180.0
1 15 0 133.22 64.73 7.96 0.0
2 15 0 53.39 63.42 0.96 0.0
3 15 0 124.12 68.32 2.76 180.0
4 15 0 45.21 70.87 6.37 0.0
0 16 0 0.00 114.96 0.44 0.0
1 16 0 27.34 82.61 1.20 180.0
2 16 0 292.75 89.77 14.82 180.0
-10 1 1 221.76 109.28 14.83 180.0
-9 1 1 568.19 98.45 19.63 180.0
-8 1 1 950.80 90.57 30.29 180.0
-7 1 1 408.02 48.10 17.63 0.0
-6 1 1 1720.97 56.37 41.41 180.0
-5 1 1 3763.52 67.43 61.55 180.0
-4 1 1 296.76 19.06 8.35 180.0
-3 1 1 1658.75 29.80 48.46 0.0
-2 1 1 3257.00 97.98 37.15 0.0
-1 1 1 18564.53 221.22 128.45 180.0
0 1 1 6622.23 125.91 93.43 0.0
1 1 1 23068.73 376.42 134.80 0.0
3 1 1 2658.80 40.66 55.52 0.0
4 1 1 4713.11 77.90 73.74 0.0
5 1 1 2112.78 46.40 41.46 0.0
6 1 1 816.87 35.94 28.55 0.0
7 1 1 1747.23 68.23 39.28 0.0
8 1 1 669.90 87.75 27.03 0.0
9 1 1 0.00 91.23 4.25 0.0
10 1 1 85.13 111.06 15.15 0.0
-10 2 1 170.08 132.80 10.59 180.0
-9 2 1 103.40 89.16 8.70 180.0
-8 2 1 37.23 100.33 4.19 0.0
-7 2 1 750.58 57.58 28.68 180.0
-6 2 1 2982.35 80.40 57.08 180.0
-5 2 1 4943.92 90.82 68.69 180.0
-4 2 1 2822.99 68.02 55.59 0.0
-3 2 1 23900.76 388.20 146.86 180.0
-2 2 1 61463.79 983.50 229.52 180.0
-1 2 1 358.49 18.36 17.41 0.0
0 2 1 18454.35 214.29 117.77 180.0
1 2 1 1348.06 24.22 48.78 180.0
2 2 1 10348.08 171.30 96.86 180.0
3 2 1 1604.45 50.98 32.45 180.0
4 2 1 3003.81 46.95 57.40 180.0
5 2 1 1070.58 32.80 33.15 180.0
6 2 1 1461.84 46.97 38.60 0.0
7 2 1 395.50 54.14 21.62 180.0
8 2 1 0.00 74.93 2.71 0.0
9 2 1 107.02 137.09 7.01 0.0
10 2 1 81.51 106.79 6.75 0.0
-10 3 1 154.67 105.15 5.08 0.0
-9 3 1 2.07 86.31 0.68 180.0
-8 3 1 0.00 57.98 1.58 0.0
-7 3 1 57.36 47.23 7.90 0.0
-6 3 1 107.30 43.65 13.42 0.0
-5 3 1 1.72 24.23 4.25 180.0
-4 3 1 161.70 22.45 11.90 180.0
-3 3 1 4533.68 82.66 66.02 0.0
-2 3 1 4661.59 82.59 64.73 180.0
-1 3 1 423.25 49.64 13.29 0.0
0 3 1 491.78 9.16 23.16 0.0
1 3 1 727.07 14.26 22.43 180.0
2 3 1 10.70 8.82 6.82 180.0
3 3 1 1283.04 42.32 33.22 180.0
4 3 1 1459.82 50.89 38.87 0.0
5 3 1 519.87 24.38 22.37 180.0
6 3 1 80.68 30.51 6.40 180.0
7 3 1 36.23 48.82 4.82 180.0
8 3 1 0.00 113.99 1.85 180.0
9 3 1 0.00 89.61 5.60 0.0
10 3 1 46.86 103.87 2.66 180.0
-10 4 1 185.33 101.32 12.15 180.0
-9 4 1 387.45 89.81 18.42 180.0
-8 4 1 131.47 57.28 11.41 0.0
-7 4 1 289.02 50.98 15.67 180.0
-6 4 1 4408.43 122.42 65.41 180.0
-5 4 1 3148.27 90.90 53.40 180.0
-4 4 1 226.91 24.70 12.26 0.0
-3 4 1 6463.58 115.88 82.91 180.0
-2 4 1 20616.98 287.29 142.35 180.0
-1 4 1 1001.78 20.12 37.31 0.0
0 4 1 10355.37 98.73 93.55 180.0
1 4 1 26733.50 307.63 167.09 180.0
2 4 1 1278.11 33.52 34.42 180.0
3 4 1 578.69 32.40 27.34 0.0
4 4 1 2275.62 62.72 51.45 180.0
5 4 1 2462.67 63.45 52.61 180.0
6 4 1 603.84 34.96 23.99 0.0
7 4 1 227.94 49.01 16.92 180.0
8 4 1 28.23 57.17 2.08 180.0
9 4 1 153.45 91.14 8.63 0.0
10 4 1 87.84 102.37 1.25 0.0
-10 5 1 103.16 94.54 15.41 0.0
-9 5 1 208.53 73.92 13.65 0.0
-8 5 1 538.15 58.61 21.45 0.0
-7 5 1 24.77 101.93 7.35 0.0
-6 5 1 777.48 141.67 26.96 0.0
-5 5 1 1539.40 50.67 40.75 0.0
-4 5 1 3.45 21.70 0.62 0.0
-3 5 1 809.42 33.91 24.42 0.0
-2 5 1 2184.46 34.81 41.30 180.0
-1 5 1 204.91 13.96 14.02 0.0
0 5 1 38.60 8.42 8.68 180.0
1 5 1 5193.71 64.73 68.02 180.0
2 5 1 273.29 14.63 11.59 180.0
3 5 1 7833.53 126.55 88.71 180.0
4 5 1 1354.37 70.67 39.27 180.0
5 5 1 1519.87 50.80 38.31 180.0
6 5 1 424.28 62.91 20.00 180.0
7 5 1 1086.18 166.12 31.90 180.0
8 5 1 1110.16 71.96 30.45 180.0
9 5 1 17.33 156.78 0.61 0.0
10 5 1 305.15 101.25 12.15 180.0
-9 6 1 138.82 157.72 13.09 180.0
-8 6 1 97.06 121.52 8.03 0.0
-7 6 1 24.04 114.65 0.93 180.0
-6 6 1 385.03 53.40 18.82 180.0
-5 6 1 432.85 40.40 21.01 0.0
-4 6 1 607.28 29.33 26.01 0.0
-3 6 1 316.50 23.45 17.59 180.0
-2 6 1 1261.15 26.00 37.23 180.0
-1 6 1 3474.15 44.74 61.15 0.0
0 6 1 2870.89 36.67 51.54 0.0
1 6 1 2101.40 30.98 46.95 180.0
2 6 1 107.34 13.31 6.81 180.0
3 6 1 2266.59 52.33 47.59 0.0
4 6 1 623.43 45.33 25.30 180.0
5 6 1 209.15 39.71 16.27 180.0
6 6 1 35.50 61.35 9.12 0.0
7 6 1 54.14 116.34 8.38 180.0
8 6 1 215.39 139.91 9.36 180.0
9 6 1 0.00 80.34 0.50 180.0
-9 7 1 67.41 166.43 7.60 0.0
-8 7 1 250.32 145.18 15.56 0.0
-7 7 1 0.00 61.33 1.84 180.0
-6 7 1 36.00 45.28 5.05 0.0
-5 7 1 1295.04 47.01 35.00 0.0
-4 7 1 151.02 27.01 10.73 180.0
-3 7 1 366.55 28.93 18.14 180.0
-2 7 1 184.54 15.02 15.73 0.0
-1 7 1 378.44 15.73 19.87 0.0
0 7 1 4847.34 60.25 74.13 180.0
1 7 1 760.55 18.56 27.03 180.0
2 7 1 372.14 17.67 19.95 0.0
3 7 1 1346.68 41.10 38.32 180.0
4 7 1 1142.47 41.96 32.91 180.0
5 7 1 1019.63 70.07 33.80 180.0
6 7 1 36.06 65.50 4.02 180.0
7 7 1 682.39 139.47 20.52 180.0
8 7 1 334.60 154.27 20.07 180.0
9 7 1 0.00 164.86 1.19 180.0
-9 8 1 0.00 170.38 3.61 180.0
-8 8 1 143.20 149.57 7.29 0.0
-7 8 1 495.92 86.55 20.82 0.0
-6 8 1 17.38 67.78 7.16 0.0
-5 8 1 1367.35 72.12 38.55 0.0
-4 8 1 514.33 36.71 22.78 0.0
-3 8 1 2000.51 38.26 44.08 0.0
-2 8 1 1672.60 34.34 41.47 0.0
-1 8 1 3171.51 49.91 56.32 0.0
0 8 1 2685.70 43.71 52.99 0.0
1 8 1 147.92 17.82 12.70 0.0
2 8 1 2582.14 40.70 51.99 0.0
3 8 1 314.58 19.83 17.09 0.0
4 8 1 192.90 27.84 13.42 0.0
5 8 1 358.15 121.05 17.40 0.0
6 8 1 0.00 70.73 8.03 180.0
7 8 1 0.00 78.86 6.56 0.0
8 8 1 174.40 154.96 7.28 180.0
9 8 1 23.08 180.41 5.66 180.0
-8 9 1 0.00 151.51 7.56 180.0
-7 9 1 80.44 84.30 3.97 180.0
-6 9 1 130.26 75.86 12.68 180.0
-5 9 1 0.05 66.25 0.03 180.0
-4 9 1 85.33 28.62 7.84 180.0
-3 9 1 1386.66 42.28 39.11 180.0
-2 9 1 1057.24 34.49 32.65 0.0
-1 9 1 274.77 24.88 15.05 0.0
0 9 1 556.55 21.08 25.63 180.0
1 9 1 49.19 22.83 5.43 180.0
2 9 1 963.45 34.16 30.91 0.0
3 9 1 491.79 36.58 22.76 0.0
4 9 1 712.99 38.03 24.31 180.0
5 9 1 444.65 76.40 21.69 0.0
6 9 1 286.76 81.38 14.29 0.0
7 9 1 104.88 85.81 7.37 180.0
8 9 1 70.47 164.92 5.65 0.0
-8 10 1 0.00 162.17 5.67 0.0
-7 10 1 147.16 89.10 10.46 0.0
-6 10 1 473.66 89.18 20.03 0.0
-5 10 1 78.59 75.82 9.94 0.0
-4 10 1 0.00 30.46 1.70 0.0
-3 10 1 1944.05 54.60 42.50 0.0
-2 10 1 1318.96 74.54 35.54 0.0
-1 10 1 0.00 24.95 3.74 0.0
0 10 1 27.63 23.73 6.62 0.0
1 10 1 1718.09 46.47 40.67 0.0
2 10 1 690.25 33.21 25.34 0.0
3 10 1 0.00 29.29 3.79 0.0
4 10 1 341.79 37.05 16.75 0.0
5 10 1 0.00 77.38 7.83 0.0
6 10 1 0.00 137.56 5.17 0.0
7 10 1 28.13 90.28 6.23 0.0
8 10 1 0.00 166.93 2.24 0.0
-7 11 1 0.00 142.92 6.43 180.0
-6 11 1 193.55 90.37 17.15 180.0
-5 11 1 0.00 48.03 4.68 180.0
-4 11 1 18.23 36.74 6.75 0.0
-3 11 1 669.06 39.74 26.71 180.0
-2 11 1 347.55 35.14 17.44 0.0
-1 11 1 0.00 32.55 2.79 180.0
0 11 1 46.17 38.01 6.61 0.0
1 11 1 336.93 37.09 19.26 0.0
2 11 1 347.26 35.29 18.71 0.0
3 11 1 472.36 38.13 21.23 0.0
4 11 1 55.93 37.64 5.45 180.0
5 11 1 1106.83 67.45 34.59 0.0
6 11 1 269.50 92.73 13.40 0.0
7 11 1 0.00 93.63 3.51 0.0
-7 12 1 7.83 102.26 6.98 180.0
-6 12 1 336.18 105.12 16.00 0.0
-5 12 1 125.12 56.23 10.71 180.0
-4 12 1 16.05 48.50 4.78 180.0
-3 12 1 1.25 38.10 0.15 180.0
-2 12 1 39.62 37.44 4.83 180.0
-1 12 1 117.27 37.29 11.48 180.0
0 12 1 361.88 47.60 20.53 180.0
1 12 1 1216.00 58.24 33.00 0.0
2 12 1 293.42 45.53 20.24 180.0
3 12 1 120.66 38.32 9.43 180.0
4 12 1 76.77 50.47 7.28 0.0
5 12 1 2.98 57.16 1.43 0.0
6 12 1 49.14 94.11 10.95 0.0
7 12 1 0.00 164.36 4.25 180.0
-6 13 1 0.00 98.27 2.83 180.0
-5 13 1 133.70 63.61 1.49 180.0
-4 13 1 22.39 56.95 3.93 0.0
-3 13 1 0.00 55.50 4.06 0.0
-2 13 1 78.66 41.89 4.45 180.0
-1 13 1 16.54 39.36 5.37 0.0
0 13 1 15.92 44.31 1.71 0.0
1 13 1 45.12 38.83 6.94 0.0
2 13 1 55.23 42.25 6.28 0.0
3 13 1 0.00 54.89 1.34 0.0
4 13 1 161.08 61.75 8.37 0.0
5 13 1 37.02 71.63 5.81 0.0
6 13 1 106.77 130.70 3.71 0.0
-5 14 1 168.63 75.56 11.17 180.0
-4 14 1 472.07 140.23 16.58 180.0
-3 14 1 11.78 67.39 4.13 180.0
-2 14 1 52.72 58.77 5.12 180.0
-1 14 1 218.06 60.05 13.84 180.0
0 14 1 286.79 52.24 18.06 180.0
1 14 1 0.00 57.85 0.93 180.0
2 14 1 153.23 61.47 15.60 180.0
3 14 1 31.39 62.43 4.00 180.0
4 14 1 59.79 66.60 0.77 0.0
5 14 1 51.27 78.00 5.73 180.0
-4 15 1 0.00 68.91 0.65 180.0
-3 15 1 140.39 68.68 6.69 0.0
-2 15 1 4.92 63.22 2.06 180.0
-1 15 1 17.72 64.02 0.42 0.0
0 15 1 0.00 76.79 0.98 180.0
1 15 1 0.00 64.26 3.14 0.0
2 15 1 91.52 64.44 7.33 180.0
3 15 1 31.43 69.19 11.02 180.0
4 15 1 82.84 72.37 7.83 0.0
-2 16 1 0.00 83.54 3.52 180.0
-1 16 1 0.00 103.62 2.31 180.0
0 16 1 95.91 83.59 5.71 180.0
1 16 1 7.95 93.56 3.84 180.0
2 16 1 0.00 84.72 1.62 0.0
-10 0 2 0.00 150.38 3.43 180.0
-9 0 2 376.10 135.90 21.03 180.0
-8 0 2 1841.15 149.32 43.88 180.0
-7 0 2 0.00 75.25 8.66 180.0
-6 0 2 138.90 49.55 13.98 180.0
-5 0 2 31493.76 657.78 172.89 180.0
-4 0 2 860.04 65.33 30.18 180.0
-3 0 2 622.53 32.00 19.87 180.0
-2 0 2 32880.21 480.25 185.10 180.0
-1 0 2 6252.48 89.11 89.39 180.0
0 0 2 9402.51 128.80 74.04 180.0
1 0 2 21.87 15.92 0.66 180.0
2 0 2 36039.18 579.65 194.99 180.0
3 0 2 302.26 25.91 10.73 0.0
4 0 2 1715.76 63.57 42.73 0.0
5 0 2 1218.53 48.36 35.47 180.0
6 0 2 214.59 56.33 9.58 0.0
7 0 2 73.92 67.92 6.85 0.0
8 0 2 685.33 128.82 28.16 0.0
9 0 2 42.74 137.28 4.84 180.0
10 0 2 128.05 158.41 14.01 0.0
-10 1 2 80.35 107.43 5.98 0.0
-9 1 2 0.00 89.34 3.62 0.0
-8 1 2 469.58 130.76 17.17 0.0
-7 1 2 0.00 56.19 3.51 180.0
-6 1 2 431.46 29.69 22.95 0.0
-5 1 2 76.89 23.45 10.46 180.0
-4 1 2 39.89 15.61 6.84 0.0
-3 1 2 712.09 22.23 22.01 0.0
-2 1 2 16022.60 182.42 124.01 180.0
-1 1 2 555.50 16.81 24.72 0.0
0 1 2 196.71 9.29 4.94 180.0
1 1 2 4167.46 77.90 67.83 180.0
2 1 2 3431.15 61.01 55.75 180.0
3 1 2 1588.26 28.22 34.79 180.0
4 1 2 1608.87 36.72 40.18 180.0
5 1 2 2925.18 58.18 55.28 180.0
6 1 2 0.00 37.79 1.85 0.0
7 1 2 212.99 55.58 15.76 180.0
8 1 2 227.28 82.88 17.74 180.0
9 1 2 0.00 150.91 4.66 180.0
10 1 2 0.00 109.74 4.59 180.0
-10 2 2 74.26 200.62 1.90 0.0
-9 2 2 268.39 77.30 17.59 180.0
-8 2 2 442.60 92.59 16.65 180.0
-7 2 2 30.81 55.81 6.63 180.0
-6 2 2 42.12 33.92 10.60 180.0
-5 2 2 3534.21 71.34 63.08 180.0
-4 2 2 1195.98 28.78 32.23 180.0
-3 2 2 1568.36 31.66 45.82 0.0
-2 2 2 16913.97 204.85 126.38 180.0
-1 2 2 11960.19 150.02 111.38 180.0
0 2 2 754.42 13.61 30.54 0.0
1 2 2 1775.82 26.44 42.24 0.0
2 2 2 11147.02 155.07 109.70 180.0
3 2 2 96.85 12.83 9.33 180.0
4 2 2 1305.87 32.31 37.37 0.0
5 2 2 1521.91 41.22 38.68 180.0
6 2 2 52.88 32.03 8.51 0.0
7 2 2 132.49 53.06 6.08 0.0
8 2 2 0.00 122.14 5.61 0.0
9 2 2 34.66 197.74 2.56 180.0
10 2 2 59.70 109.24 4.85 0.0
-10 3 2 357.58 105.96 12.97 0.0
-9 3 2 22.21 142.62 1.54 0.0
-8 3 2 1062.72 71.37 26.99 0.0
-7 3 2 197.46 90.82 11.54 0.0
-6 3 2 94.35 34.50 9.28 0.0
-5 3 2 166.23 28.01 12.23 180.0
-4 3 2 556.95 47.22 21.29 0.0
-3 3 2 288.49 19.36 13.70 180.0
-2 3 2 14299.79 317.56 116.53 180.0
-1 3 2 508.72 21.84 28.45 0.0
0 3 2 7566.19 181.02 62.73 180.0
1 3 2 22844.38 230.98 155.54 180.0
2 3 2 9242.81 130.99 92.94 180.0
3 3 2 885.26 25.50 23.51 180.0
4 3 2 1906.36 38.73 45.48 180.0
5 3 2 10534.40 143.67 105.09 180.0
6 3 2 381.69 31.58 19.42 180.0
7 3 2 171.08 52.56 13.59 180.0
8 3 2 1759.83 108.02 37.69 180.0
9 3 2 24.20 92.64 9.28 180.0
10 3 2 0.00 110.11 2.67 180.0
-10 4 2 154.07 99.82 6.93 0.0
-9 4 2 67.05 74.00 3.72 180.0
-8 4 2 235.20 52.91 16.04 0.0
-7 4 2 578.74 91.96 24.87 0.0
-6 4 2 139.66 31.83 14.51 0.0
-5 4 2 1315.95 44.75 36.02 0.0
-4 4 2 65.61 21.41 7.01 0.0
-3 4 2 9946.61 169.91 92.21 0.0
-2 4 2 1788.51 29.14 40.27 0.0
-1 4 2 556.37 15.52 24.03 0.0
0 4 2 2840.96 32.26 51.00 0.0
1 4 2 521.71 11.96 21.18 0.0
2 4 2 1596.93 28.12 40.92 0.0
3 4 2 62.31 25.70 9.56 180.0
4 4 2 0.00 18.95 2.82 0.0
5 4 2 46.57 23.17 1.74 180.0
6 4 2 188.58 37.05 13.72 180.0
7 4 2 0.00 49.58 1.51 180.0
8 4 2 249.52 256.82 13.28 180.0
9 4 2 142.83 91.59 7.51 180.0
10 4 2 57.76 104.23 4.70 180.0
-10 5 2 6.92 114.40 2.93 0.0
-9 5 2 0.00 70.07 3.14 180.0
-8 5 2 21.56 60.25 5.77 0.0
-7 5 2 0.00 73.65 6.50 0.0
-6 5 2 288.51 52.46 14.89 180.0
-5 5 2 398.30 31.48 17.63 180.0
-4 5 2 1304.33 144.16 30.53 0.0
-3 5 2 605.62 26.12 25.32 180.0
-2 5 2 2482.08 36.90 56.10 180.0
-1 5 2 163.17 10.33 15.87 0.0
0 5 2 198.48 10.90 14.00 0.0
1 5 2 4549.89 53.16 75.62 180.0
2 5 2 1850.05 30.09 43.46 180.0
3 5 2 1379.92 34.32 40.96 0.0
4 5 2 1345.42 51.88 38.19 180.0
5 5 2 2052.50 61.90 44.91 180.0
6 5 2 0.00 56.93 5.74 0.0
7 5 2 37.15 47.12 1.76 180.0
8 5 2 605.44 64.18 23.12 180.0
9 5 2 70.86 87.44 8.91 180.0
-9 6 2 0.00 74.48 7.04 0.0
-8 6 2 728.15 106.09 26.40 0.0
-7 6 2 490.48 87.02 24.30 0.0
-6 6 2 292.66 46.19 19.05 0.0
-5 6 2 4880.01 101.68 70.69 0.0
-4 6 2 523.43 31.26 23.77 0.0
-3 6 2 3097.10 52.28 50.48 0.0
-2 6 2 9260.13 112.50 96.91 0.0
-1 6 2 2827.89 35.55 59.32 0.0
0 6 2 332.57 13.80 14.09 0.0
1 6 2 804.69 17.80 25.85 0.0
2 6 2 6092.03 77.34 79.87 0.0
3 6 2 60.57 14.77 4.06 0.0
4 6 2 136.34 35.47 9.64 180.0
5 6 2 414.14 43.10 18.84 0.0
6 6 2 0.00 61.97 10.24 180.0
7 6 2 130.41 118.54 8.56 180.0
8 6 2 191.88 99.08 10.54 180.0
9 6 2 17.88 84.43 1.71 180.0
-9 7 2 252.59 164.67 6.21 180.0
-8 7 2 106.62 140.85 16.38 180.0
-7 7 2 24.68 53.53 0.69 180.0
-6 7 2 521.28 51.65 22.99 180.0
-5 7 2 209.27 38.10 14.44 180.0
-4 7 2 1394.09 43.44 38.80 0.0
-3 7 2 665.41 28.79 25.55 180.0
-2 7 2 87.10 14.37 6.95 0.0
-1 7 2 349.27 14.81 19.61 0.0
0 7 2 1042.94 21.25 33.52 0.0
1 7 2 1849.11 32.28 40.51 0.0
2 7 2 261.57 17.59 15.30 0.0
3 7 2 3979.01 56.91 63.79 0.0
4 7 2 119.31 30.48 10.61 180.0
5 7 2 585.18 55.50 24.61 0.0
6 7 2 757.92 81.46 28.99 0.0
7 7 2 160.18 131.20 13.17 0.0
8 7 2 25.00 150.26 2.14 0.0
9 7 2 0.00 174.45 4.53 180.0
-9 8 2 247.29 175.89 9.95 0.0
-8 8 2 85.37 145.43 7.38 0.0
-7 8 2 0.00 84.84 2.05 180.0
-6 8 2 0.00 67.75 8.43 0.0
-5 8 2 938.72 66.39 29.94 0.0
-4 8 2 319.92 28.53 15.33 0.0
-3 8 2 258.31 23.70 15.47 180.0
-2 8 2 91.65 18.82 9.39 0.0
-1 8 2 2114.98 39.08 48.13 0.0
0 8 2 447.42 19.08 22.39 180.0
1 8 2 368.39 20.28 17.61 0.0
2 8 2 2241.97 40.49 49.24 0.0
3 8 2 591.81 25.17 25.09 180.0
4 8 2 38.03 28.98 4.72 180.0
5 8 2 686.26 78.30 29.02 0.0
6 8 2 152.32 86.54 9.67 0.0
7 8 2 0.00 131.39 10.93 180.0
8 8 2 91.71 164.42 3.85 0.0
9 8 2 169.28 185.11 4.56 0.0
-8 9 2 77.89 153.27 14.11 180.0
-7 9 2 64.72 84.70 2.49 180.0
-6 9 2 158.09 74.17 3.88 0.0
-5 9 2 0.00 63.56 4.38 180.0
-4 9 2 42.10 27.01 2.79 180.0
-3 9 2 1.22 26.17 0.98 0.0
-2 9 2 1755.86 53.75 43.77 0.0
-1 9 2 244.59 24.88 13.58 0.0
0 9 2 985.12 27.36 29.98 0.0
1 9 2 45.55 22.28 6.31 0.0
2 9 2 1421.47 39.75 37.31 0.0
3 9 2 3354.13 64.69 59.54 0.0
4 9 2 0.09 36.08 0.14 0.0
5 9 2 1473.81 99.85 38.35 0.0
6 9 2 21.59 77.31 10.76 0.0
7 9 2 237.28 146.75 10.23 0.0
8 9 2 68.43 163.36 18.62 0.0
-8 10 2 0.00 163.61 3.41 180.0
-7 10 2 141.54 90.72 10.48 180.0
-6 10 2 0.00 79.06 2.81 180.0
-5 10 2 320.82 61.44 22.12 180.0
-4 10 2 262.07 33.94 16.28 180.0
-3 10 2 1394.37 46.84 37.26 180.0
-2 10 2 67.23 28.04 8.14 0.0
-1 10 2 253.52 28.19 17.12 180.0
0 10 2 2482.98 49.95 50.66 180.0
1 10 2 249.87 27.95 14.60 0.0
2 10 2 224.51 28.95 15.73 180.0
3 10 2 24.66 28.26 5.06 0.0
4 10 2 213.36 37.05 12.78 180.0
5 10 2 116.36 50.63 7.88 0.0
6 10 2 470.88 91.05 23.05 0.0
7 10 2 38.17 148.38 10.10 180.0
8 10 2 0.00 176.52 8.34 0.0
-7 11 2 131.85 97.00 4.13 180.0
-6 11 2 436.09 93.36 15.44 0.0
-5 11 2 79.67 61.67 6.65 0.0
-4 11 2 32.49 57.23 6.62 180.0
-3 11 2 21.56 34.25 2.56 0.0
-2 11 2 223.03 34.78 15.04 0.0
-1 11 2 141.64 35.23 12.92 0.0
0 11 2 371.58 37.18 20.87 180.0
1 11 2 606.14 40.65 23.84 0.0
2 11 2 97.10 33.28 7.89 0.0
3 11 2 311.01 37.70 16.50 180.0
4 11 2 172.92 41.71 13.54 0.0
5 11 2 148.74 45.14 8.51 0.0
6 11 2 0.00 88.78 0.78 0.0
7 11 2 0.00 155.96 1.34 0.0
-7 12 2 0.00 101.35 4.57 180.0
-6 12 2 28.10 93.96 7.75 180.0
-5 12 2 589.33 65.55 24.60 180.0
-4 12 2 125.22 49.92 13.16 180.0
-3 12 2 95.16 40.59 8.51 180.0
-2 12 2 121.98 39.71 10.81 180.0
-1 12 2 615.03 43.62 25.27 180.0
0 12 2 723.64 58.08 26.15 180.0
1 12 2 18.08 37.15 1.25 180.0
2 12 2 38.64 39.20 1.33 180.0
3 12 2 0.00 64.36 6.84 180.0
4 12 2 143.50 59.90 12.45 180.0
5 12 2 73.96 74.82 0.50 0.0
6 12 2 0.00 96.25 3.93 0.0
7 12 2 0.00 166.81 0.12 0.0
-6 13 2 38.66 130.89 8.64 0.0
-5 13 2 89.16 66.92 6.50 0.0
-4 13 2 0.00 57.79 5.72 180.0
-3 13 2 38.32 55.41 7.54 0.0
-2 13 2 0.00 42.73 4.54 180.0
-1 13 2 63.31 40.99 7.77 180.0
0 13 2 587.54 53.37 23.06 180.0
1 13 2 143.30 48.49 11.10 0.0
2 13 2 113.92 43.29 5.80 180.0
3 13 2 1115.47 75.29 31.13 180.0
4 13 2 0.00 71.99 0.99 0.0
5 13 2 25.45 74.14 3.95 180.0
6 13 2 0.00 133.52 6.24 180.0
-5 14 2 17.29 72.57 1.36 180.0
-4 14 2 42.60 65.04 4.58 180.0
-3 14 2 50.04 61.81 5.05 0.0
-2 14 2 38.42 59.21 4.01 180.0
-1 14 2 4.06 58.48 8.08 180.0
0 14 2 101.54 51.88 8.70 0.0
1 14 2 0.00 58.13 6.24 180.0
2 14 2 0.00 52.52 0.91 0.0
3 14 2 129.68 66.51 10.03 180.0
4 14 2 115.36 79.68 2.15 180.0
5 14 2 122.47 81.86 3.01 0.0
-4 15 2 51.32 68.83 4.18 180.0
-3 15 2 39.97 65.98 1.19 180.0
-2 15 2 0.00 61.77 0.67 0.0
-1 15 2 73.55 77.48 7.27 180.0
0 15 2 48.80 76.42 9.18 180.0
1 15 2 0.00 75.20 1.14 180.0
2 15 2 0.00 65.66 5.92 180.0
3 15 2 73.02 70.13 10.51 180.0
4 15 2 0.00 111.77 3.73 180.0
-2 16 2 150.63 145.90 3.21 0.0
-1 16 2 0.00 80.91 1.18 0.0
0 16 2 83.88 87.26 10.72 0.0
1 16 2 97.82 87.34 4.43 180.0
-10 1 3 251.31 108.18 9.97 0.0
-9 1 3 19.96 75.79 0.30 180.0
-8 1 3 15.71 54.09 3.11 0.0
-7 1 3 91.86 36.06 7.57 180.0
-6 1 3 1902.66 59.26 44.00 0.0
-5 1 3 5307.25 83.42 76.54 180.0
-4 1 3 3179.83 52.41 55.37 180.0
-3 1 3 960.44 22.02 36.25 0.0
-2 1 3 8316.07 85.91 92.33 180.0
-1 1 3 7793.95 84.84 96.87 180.0
0 1 3 15400.20 176.93 104.06 180.0
1 1 3 893.80 19.22 20.35 180.0
2 1 3 30580.72 392.84 178.89 180.0
3 1 3 3318.43 50.76 60.96 180.0
4 1 3 253.83 16.70 16.67 0.0
5 1 3 5622.94 96.40 76.32 180.0
6 1 3 2305.64 75.05 49.29 180.0
7 1 3 79.76 56.71 10.28 180.0
8 1 3 0.00 82.76 2.16 0.0
9 1 3 457.33 228.24 16.06 180.0
10 1 3 246.16 170.79 9.22 180.0
-10 2 3 283.67 110.08 13.52 0.0
-9 2 3 28.46 75.51 3.14 0.0
-8 2 3 1750.80 73.90 40.51 0.0
-7 2 3 2277.32 69.02 44.62 0.0
-6 2 3 53.06 29.36 10.06 0.0
-5 2 3 4063.66 63.44 62.85 0.0
-4 2 3 3883.32 55.54 68.61 0.0
-3 2 3 9325.31 182.22 92.42 0.0
-2 2 3 181.00 11.28 0.92 180.0
-1 2 3 5702.70 60.32 80.36 0.0
0 2 3 10378.57 121.61 108.45 0.0
1 2 3 4725.68 58.44 70.43 180.0
2 2 3 1268.03 23.97 32.29 0.0
3 2 3 366.33 31.30 20.83 0.0
4 2 3 300.93 19.25 13.59 180.0
5 2 3 2230.43 47.81 48.50 180.0
6 2 3 222.47 38.48 15.80 180.0
7 2 3 94.09 56.40 8.23 0.0
8 2 3 1188.44 102.75 34.55 180.0
9 2 3 139.73 97.25 10.61 180.0
10 2 3 0.00 110.66 9.07 180.0
-10 3 3 45.93 101.65 3.11 0.0
-9 3 3 14.22 74.30 3.59 180.0
-8 3 3 50.93 54.66 12.21 180.0
-7 3 3 0.00 41.87 1.42 180.0
-6 3 3 0.16 25.36 0.06 180.0
-5 3 3 37.53 21.32 8.80 180.0
-4 3 3 0.00 14.14 4.79 0.0
-3 3 3 234.76 13.59 18.12 0.0
-2 3 3 268.97 19.17 13.19 180.0
-1 3 3 3066.16 33.99 55.02 180.0
0 3 3 3254.48 39.10 55.93 0.0
1 3 3 3535.75 42.66 57.39 0.0
2 3 3 790.33 22.62 29.85 180.0
3 3 3 41.61 13.39 3.79 180.0
4 3 3 117.53 18.71 10.57 0.0
5 3 3 20.10 23.80 3.46 0.0
6 3 3 152.53 34.67 11.93 180.0
7 3 3 237.52 56.38 12.36 0.0
8 3 3 13.25 81.31 1.13 180.0
9 3 3 87.46 96.69 10.36 180.0
10 3 3 196.44 110.61 4.07 0.0
-10 4 3 0.00 99.09 9.45 0.0
-9 4 3 0.00 73.36 7.55 0.0
-8 4 3 896.04 53.24 28.89 0.0
-7 4 3 1667.32 65.18 41.84 0.0
-6 4 3 0.00 25.71 1.88 180.0
-5 4 3 1827.36 39.99 43.33 0.0
-4 4 3 8933.81 131.62 98.24 0.0
-3 4 3 564.90 18.53 25.41 0.0
-2 4 3 117.37 12.48 14.09 180.0
-1 4 3 3522.01 40.23 62.54 0.0
0 4 3 14163.79 145.34 122.37 0.0
1 4 3 6097.14 74.88 77.77 180.0
2 4 3 28.10 14.40 2.89 0.0
3 4 3 3443.84 58.12 61.84 0.0
4 4 3 420.25 23.01 19.48 180.0
5 4 3 1096.29 34.68 33.60 180.0
6 4 3 299.93 40.26 17.85 180.0
7 4 3 269.85 58.97 15.64 0.0
8 4 3 462.92 88.91 21.65 180.0
9 4 3 101.84 95.80 13.66 180.0
-10 5 3 89.45 93.67 6.41 180.0
-9 5 3 20.31 77.53 4.79 180.0
-8 5 3 60.78 48.71 12.24 180.0
-7 5 3 51.59 39.76 6.91 0.0
-6 5 3 35.19 31.31 5.63 180.0
-5 5 3 315.95 31.16 14.59 0.0
-4 5 3 1224.09 35.83 33.76 0.0
-3 5 3 350.76 36.71 12.00 180.0
-2 5 3 9038.92 133.94 90.69 0.0
-1 5 3 5805.85 72.65 77.41 0.0
0 5 3 2606.44 34.66 47.28 0.0
1 5 3 2321.50 33.87 44.51 0.0
2 5 3 2302.78 39.18 51.91 0.0
3 5 3 10382.39 140.59 102.58 0.0
4 5 3 32.58 18.02 7.60 0.0
5 5 3 2324.30 61.44 48.10 0.0
6 5 3 638.11 52.89 24.74 0.0
7 5 3 351.80 131.67 13.53 0.0
8 5 3 46.79 79.94 5.83 0.0
9 5 3 0.00 92.29 0.02 0.0
-9 6 3 0.00 74.04 1.40 0.0
-8 6 3 0.00 57.99 1.86 180.0
-7 6 3 7.60 60.93 4.34 0.0
-6 6 3 122.73 43.92 10.29 180.0
-5 6 3 891.29 46.41 29.46 180.0
-4 6 3 1209.09 43.85 33.94 0.0
-3 6 3 1355.83 31.11 34.13 180.0
-2 6 3 2210.58 38.70 47.70 180.0
-1 6 3 2633.17 39.98 47.36 0.0
0 6 3 396.39 15.57 21.11 0.0
1 6 3 2338.75 37.01 48.77 180.0
2 6 3 369.96 19.37 18.32 180.0
3 6 3 2658.25 48.40 53.36 0.0
4 6 3 72.98 21.22 6.69 0.0
5 6 3 193.41 28.88 13.77 180.0
6 6 3 55.60 46.76 10.08 0.0
7 6 3 286.35 77.91 13.75 0.0
8 6 3 58.25 76.01 8.27 0.0
9 6 3 0.00 225.51 4.27 180.0
-9 7 3 0.00 160.91 1.36 0.0
-8 7 3 82.91 140.23 5.38 0.0
-7 7 3 0.00 58.26 1.57 180.0
-6 7 3 78.70 47.06 2.52 180.0
-5 7 3 1114.12 49.59 32.59 0.0
-4 7 3 452.76 25.23 20.92 0.0
-3 7 3 62.39 18.99 2.60 180.0
-2 7 3 1952.68 40.09 44.24 0.0
-1 7 3 3159.36 43.18 59.82 0.0
0 7 3 980.70 21.42 26.95 0.0
1 7 3 63.08 13.89 4.10 180.0
2 7 3 7941.36 105.86 90.23 0.0
3 7 3 3735.17 59.27 60.13 0.0
4 7 3 1142.93 37.02 32.29 180.0
5 7 3 981.85 65.90 33.21 0.0
6 7 3 1913.25 107.63 43.44 0.0
7 7 3 188.33 69.45 9.93 0.0
8 7 3 0.00 74.03 2.90 180.0
9 7 3 0.00 180.03 7.58 0.0
-9 8 3 0.00 168.12 0.13 180.0
-8 8 3 103.91 148.63 14.54 180.0
-7 8 3 810.09 117.53 25.90 180.0
-6 8 3 507.68 79.19 24.25 180.0
-5 8 3 1233.07 70.94 36.67 180.0
-4 8 3 29.53 26.56 3.97 180.0
-3 8 3 3148.65 59.04 59.05 180.0
-2 8 3 412.91 22.07 20.14 180.0
-1 8 3 1296.89 30.62 33.87 180.0
0 8 3 316.16 18.45 15.74 180.0
1 8 3 77.06 18.42 6.74 0.0
2 8 3 2055.62 45.87 43.13 180.0
3 8 3 1205.30 39.00 35.07 0.0
4 8 3 44.26 28.23 8.72 0.0
5 8 3 13.69 49.80 3.70 0.0
6 8 3 224.85 79.37 14.24 0.0
7 8 3 66.20 143.42 7.20 0.0
8 8 3 238.40 171.95 15.70 0.0
-8 9 3 302.88 162.10 15.25 0.0
-7 9 3 185.52 112.86 7.52 180.0
-6 9 3 0.00 73.57 2.77 0.0
-5 9 3 494.49 91.33 21.61 0.0
-4 9 3 39.07 33.12 3.55 0.0
-3 9 3 698.70 47.65 27.37 180.0
-2 9 3 0.00 25.35 3.01 180.0
-1 9 3 2431.84 48.20 49.43 0.0
0 9 3 3376.85 47.65 59.16 180.0
1 9 3 1090.79 35.40 31.92 180.0
2 9 3 1730.50 49.76 43.52 0.0
3 9 3 59.49 30.87 8.57 180.0
4 9 3 676.39 38.84 26.82 180.0
5 9 3 60.14 40.30 10.69 180.0
6 9 3 604.23 178.29 21.66 0.0
7 9 3 49.09 151.38 0.79 180.0
8 9 3 0.00 170.06 7.16 180.0
-8 10 3 0.00 159.72 11.07 180.0
-7 10 3 318.16 95.83 15.97 180.0
-6 10 3 0.00 79.02 9.74 180.0
-5 10 3 111.22 48.80 9.15 180.0
-4 10 3 281.91 38.07 12.72 180.0
-3 10 3 586.31 46.95 23.10 180.0
-2 10 3 0.00 30.35 5.04 180.0
-1 10 3 914.23 36.16 27.80 180.0
0 10 3 0.35 22.85 0.20 180.0
1 10 3 57.07 29.23 4.63 0.0
2 10 3 117.76 29.49 12.20 180.0
3 10 3 165.39 34.84 10.19 180.0
4 10 3 82.13 38.29 4.64 180.0
5 10 3 287.25 46.69 15.27 0.0
6 10 3 25.75 57.66 0.30 180.0
7 10 3 6.03 153.08 0.28 180.0
8 10 3 0.00 171.88 1.99 0.0
-7 11 3 0.00 95.44 8.41 180.0
-6 11 3 51.68 87.31 7.43 0.0
-5 11 3 0.00 50.97 6.70 0.0
-4 11 3 247.21 41.60 16.61 180.0
-3 11 3 1096.96 50.59 33.92 180.0
-2 11 3 57.29 33.55 7.67 180.0
-1 11 3 633.94 42.00 25.34 0.0
0 11 3 3107.35 78.50 57.90 180.0
1 11 3 1505.90 53.13 38.85 180.0
2 11 3 64.35 38.15 6.32 180.0
3 11 3 100.29 42.58 13.67 180.0
4 11 3 226.58 58.02 13.19 180.0
5 11 3 602.14 68.38 25.41 180.0
6 11 3 10.38 62.04 2.08 180.0
7 11 3 0.00 162.04 7.97 180.0
-7 12 3 28.37 102.84 4.46 0.0
-6 12 3 9.82 93.21 6.57 0.0
-5 12 3 39.56 57.18 7.94 0.0
-4 12 3 237.87 51.59 12.45 180.0
-3 12 3 263.52 47.78 17.73 0.0
-2 12 3 289.83 47.62 14.91 0.0
-1 12 3 0.00 42.90 2.47 180.0
0 12 3 75.03 43.90 6.17 180.0
1 12 3 10.99 37.95 3.80 180.0
2 12 3 533.95 51.80 20.62 0.0
3 12 3 448.98 61.15 21.54 180.0
4 12 3 46.85 47.38 5.33 180.0
5 12 3 50.12 66.00 2.06 0.0
6 12 3 132.31 101.40 9.60 180.0
-6 13 3 82.23 130.26 5.06 180.0
-5 13 3 126.35 69.92 3.65 0.0
-4 13 3 112.87 60.26 8.03 180.0
-3 13 3 150.31 58.69 12.61 180.0
-2 13 3 99.91 73.04 5.21 180.0
-1 13 3 23.41 46.82 9.07 180.0
0 13 3 57.15 47.24 6.75 180.0
1 13 3 114.47 51.16 12.26 180.0
2 13 3 23.23 52.22 2.08 180.0
3 13 3 146.37 62.89 11.21 180.0
4 13 3 48.28 77.58 11.76 180.0
5 13 3 0.00 79.13 3.81 180.0
6 13 3 102.40 138.10 6.27 180.0
-5 14 3 0.00 74.02 5.95 0.0
-4 14 3 29.35 63.86 1.67 0.0
-3 14 3 219.08 64.56 15.19 0.0
-2 14 3 181.36 61.81 12.81 0.0
-1 14 3 4.47 69.56 1.12 0.0
0 14 3 0.00 60.28 0.68 0.0
1 14 3 7.98 61.43 3.54 180.0
2 14 3 248.65 82.95 16.43 0.0
3 14 3 3.81 63.88 4.52 180.0
4 14 3 0.00 82.59 7.82 180.0
5 14 3 0.00 85.72 0.31 180.0
-4 15 3 19.49 84.74 4.44 180.0
-3 15 3 35.19 68.34 5.82 0.0
-2 15 3 85.37 65.17 7.45 0.0
-1 15 3 319.55 85.46 13.66 180.0
0 15 3 150.51 82.68 13.78 0.0
1 15 3 0.00 78.05 1.81 0.0
2 15 3 0.00 57.76 2.02 180.0
3 15 3 38.56 73.38 8.96 0.0
-1 16 3 118.87 87.43 0.55 0.0
0 16 3 68.50 88.84 0.48 0.0
1 16 3 231.32 180.09 7.21 0.0
-10 0 4 1136.37 178.97 27.90 0.0
-9 0 4 174.83 138.91 15.44 0.0
-8 0 4 262.70 81.66 21.10 0.0
-7 0 4 1509.07 90.66 35.28 0.0
-6 0 4 4462.01 147.13 69.12 0.0
-5 0 4 1557.91 75.74 35.99 0.0
-4 0 4 0.00 19.28 0.94 180.0
-3 0 4 13064.83 216.48 120.86 0.0
-2 0 4 2352.36 43.00 48.55 0.0
-1 0 4 4736.95 76.33 75.83 180.0
0 0 4 1474.24 32.21 45.06 0.0
1 0 4 4738.13 109.14 76.99 0.0
2 0 4 8106.90 155.56 91.42 180.0
3 0 4 9228.86 176.57 95.89 180.0
4 0 4 1993.26 61.53 45.47 0.0
5 0 4 783.96 45.27 27.36 180.0
6 0 4 4209.96 149.77 66.38 180.0
7 0 4 52.87 104.25 12.55 180.0
8 0 4 374.59 129.95 25.32 180.0
9 0 4 153.69 149.07 3.76 180.0
10 0 4 406.71 175.77 13.28 180.0
-10 1 4 3.35 109.03 1.66 0.0
-9 1 4 29.93 77.17 5.70 180.0
-8 1 4 36.27 54.76 6.29 180.0
-7 1 4 1016.29 56.50 31.15 0.0
-6 1 4 17.68 32.79 3.98 180.0
-5 1 4 214.40 31.80 18.02 0.0
-4 1 4 761.25 23.64 28.27 0.0
-3 1 4 719.80 18.62 26.91 0.0
-2 1 4 2299.21 29.92 40.90 0.0
-1 1 4 8544.90 96.62 91.81 0.0
0 1 4 9766.33 110.66 100.45 0.0
1 1 4 1243.72 40.96 32.27 180.0
2 1 4 1618.55 33.94 36.26 0.0
3 1 4 2112.20 40.61 49.67 0.0
4 1 4 2312.63 44.62 50.83 0.0
5 1 4 212.05 34.75 13.19 0.0
6 1 4 162.02 41.08 13.94 180.0
7 1 4 564.18 83.44 21.63 0.0
8 1 4 0.00 135.81 1.47 0.0
9 1 4 139.29 103.97 2.97 180.0
10 1 4 0.00 117.30 2.84 0.0
-10 2 4 296.98 110.37 11.49 0.0
-9 2 4 213.15 78.62 11.82 0.0
-8 2 4 0.00 53.76 2.07 180.0
-7 2 4 317.05 50.81 20.23 0.0
-6 2 4 1940.24 53.30 43.34 0.0
-5 2 4 18.16 20.18 7.07 180.0
-4 2 4 70.84 16.46 6.90 180.0
-3 2 4 4317.21 62.69 72.06 0.0
-2 2 4 1541.52 23.18 35.49 0.0
-1 2 4 7756.96 84.85 91.70 180.0
0 2 4 2849.58 39.63 55.17 0.0
1 2 4 629.81 21.84 29.20 0.0
2 2 4 275.41 15.03 18.90 180.0
3 2 4 1361.07 27.66 38.76 180.0
4 2 4 68.44 19.74 4.74 180.0
5 2 4 114.27 29.02 9.38 0.0
6 2 4 1389.49 59.99 36.92 180.0
7 2 4 0.00 93.31 1.26 180.0
8 2 4 0.00 151.57 6.19 180.0
9 2 4 37.27 109.32 6.30 180.0
10 2 4 0.00 115.57 6.55 180.0
-10 3 4 0.00 102.77 1.71 0.0
-9 3 4 0.00 75.69 4.10 180.0
-8 3 4 0.00 52.72 2.70 180.0
-7 3 4 1983.18 71.44 43.23 0.0
-6 3 4 211.09 28.27 13.13 180.0
-5 3 4 943.72 26.98 31.17 0.0
-4 3 4 8356.63 108.85 93.65 0.0
-3 3 4 4030.40 60.26 64.54 0.0
-2 3 4 2105.11 33.13 36.26 0.0
-1 3 4 2137.85 32.29 47.82 0.0
0 3 4 51679.82 539.08 228.76 0.0
1 3 4 813.22 20.45 25.82 0.0
2 3 4 232.65 15.90 11.15 0.0
3 3 4 15234.88 214.93 126.72 0.0
4 3 4 2274.44 44.99 49.05 0.0
5 3 4 200.37 26.97 15.23 0.0
6 3 4 48.20 35.65 3.15 0.0
7 3 4 1265.41 96.02 34.99 0.0
8 3 4 0.00 88.05 1.94 0.0
9 3 4 0.00 102.11 2.55 180.0
-10 4 4 0.00 98.01 10.76 180.0
-9 4 4 0.00 74.41 2.91 180.0
-8 4 4 730.10 58.98 25.58 180.0
-7 4 4 264.17 45.10 16.18 180.0
-6 4 4 79.08 29.01 10.50 180.0
-5 4 4 2311.10 43.46 48.99 180.0
-4 4 4 82.79 17.42 9.07 180.0
-3 4 4 2720.43 46.91 50.81 180.0
-2 4 4 925.76 41.71 24.41 0.0
-1 4 4 383.06 12.72 19.57 180.0
0 4 4 2068.50 28.79 41.91 180.0
1 4 4 1309.49 26.84 32.31 0.0
2 4 4 54.17 13.01 5.30 0.0
3 4 4 1693.37 43.44 39.41 0.0
4 4 4 9.08 14.33 3.29 0.0
5 4 4 440.19 32.67 22.61 0.0
6 4 4 222.74 65.77 16.73 0.0
7 4 4 102.07 97.10 13.24 0.0
8 4 4 168.32 88.36 18.54 0.0
9 4 4 70.69 157.18 1.52 180.0
-10 5 4 120.43 92.61 3.38 0.0
-9 5 4 0.00 101.83 0.66 180.0
-8 5 4 0.00 61.35 5.23 0.0
-7 5 4 719.92 44.63 27.42 0.0
-6 5 4 122.13 29.91 9.60 180.0
-5 5 4 33.07 20.52 4.42 180.0
-4 5 4 4301.17 67.09 68.54 0.0
-3 5 4 2108.87 38.33 43.97 0.0
-2 5 4 3005.15 46.92 56.53 180.0
-1 5 4 457.80 14.83 22.31 0.0
0 5 4 17178.64 184.05 130.46 0.0
1 5 4 398.71 16.56 20.10 180.0
2 5 4 164.13 18.78 10.24 180.0
3 5 4 2782.90 50.84 55.93 0.0
4 5 4 575.94 28.71 23.75 0.0
5 5 4 61.25 30.15 4.86 180.0
6 5 4 185.42 44.02 12.98 0.0
7 5 4 387.45 68.62 17.91 0.0
8 5 4 0.00 81.94 1.95 180.0
9 5 4 9.23 97.81 5.41 0.0
-9 6 4 23.23 76.35 8.97 180.0
-8 6 4 492.12 88.61 23.60 180.0
-7 6 4 1013.59 51.19 31.66 180.0
-6 6 4 479.23 40.36 21.04 180.0
-5 6 4 586.83 30.33 27.09 180.0
-4 6 4 297.61 21.85 14.34 180.0
-3 6 4 6979.76 100.12 85.67 180.0
-2 6 4 90.95 30.40 2.90 0.0
-1 6 4 735.58 18.27 27.34 0.0
0 6 4 947.59 21.07 30.65 180.0
1 6 4 148.24 15.18 12.19 180.0
2 6 4 68.34 21.97 6.88 0.0
3 6 4 4422.85 70.61 65.85 0.0
4 6 4 26.02 26.25 6.08 180.0
5 6 4 252.76 43.40 14.88 0.0
6 6 4 1001.05 55.24 32.42 0.0
7 6 4 119.75 58.65 12.55 0.0
8 6 4 156.13 117.32 18.47 0.0
9 6 4 19.83 96.21 3.83 0.0
-9 7 4 129.67 167.43 5.97 180.0
-8 7 4 81.99 64.62 10.06 0.0
-7 7 4 21.87 60.60 5.49 0.0
-6 7 4 29.18 36.77 5.46 180.0
-5 7 4 890.28 42.93 28.68 180.0
-4 7 4 104.78 24.36 10.02 180.0
-3 7 4 6.22 19.95 1.58 180.0
-2 7 4 4537.41 70.49 67.80 180.0
-1 7 4 76.28 19.02 7.14 180.0
0 7 4 589.22 19.29 21.15 180.0
1 7 4 3226.40 52.81 58.64 180.0
2 7 4 1248.69 32.00 34.42 180.0
3 7 4 352.97 28.49 15.14 180.0
4 7 4 10.96 28.00 4.26 0.0
5 7 4 1148.35 52.88 35.05 180.0
6 7 4 140.16 57.90 11.16 0.0
7 7 4 11.72 56.07 5.30 180.0
8 7 4 171.05 163.17 7.07 180.0
9 7 4 87.54 192.76 10.76 0.0
-9 8 4 0.00 173.70 6.09 180.0
-8 8 4 5.36 144.55 0.63 0.0
-7 8 4 117.11 81.92 7.30 180.0
-6 8 4 310.34 76.33 16.62 180.0
-5 8 4 496.88 38.03 20.10 0.0
-4 8 4 0.00 31.44 0.63 180.0
-3 8 4 1532.64 43.11 38.75 180.0
-2 8 4 141.44 23.54 9.50 0.0
-1 8 4 730.47 39.43 27.30 0.0
0 8 4 74.92 18.95 8.68 180.0
1 8 4 1487.77 37.03 39.78 180.0
2 8 4 443.43 29.83 21.67 0.0
3 8 4 394.79 36.88 17.66 0.0
4 8 4 308.53 34.17 14.07 180.0
5 8 4 80.85 43.61 7.73 180.0
6 8 4 95.26 45.69 7.33 0.0
7 8 4 109.13 76.48 11.15 0.0
8 8 4 0.00 173.45 6.30 180.0
-8 9 4 0.00 150.13 1.69 180.0
-7 9 4 7.38 84.76 3.57 180.0
-6 9 4 143.75 57.42 13.19 180.0
-5 9 4 737.50 47.17 28.64 180.0
-4 9 4 58.72 35.23 8.08 180.0
-3 9 4 882.34 39.92 27.35 180.0
-2 9 4 1172.80 41.60 35.26 180.0
-1 9 4 882.84 30.92 30.31 180.0
0 9 4 4495.83 64.72 66.70 180.0
1 9 4 266.02 31.08 14.59 180.0
2 9 4 82.92 30.97 8.13 180.0
3 9 4 1985.56 57.76 44.27 180.0
4 9 4 767.55 45.95 26.23 180.0
5 9 4 231.18 45.54 17.41 180.0
6 9 4 0.00 97.96 1.37 180.0
7 9 4 52.27 157.97 7.86 180.0
8 9 4 134.60 182.54 5.99 180.0
-8 10 4 373.13 165.80 16.19 0.0
-7 10 4 75.81 89.31 3.55 0.0
-6 10 4 0.00 79.34 4.56 0.0
-5 10 4 594.60 49.26 23.72 0.0
-4 10 4 133.24 43.65 14.37 0.0
-3 10 4 376.17 39.62 21.00 0.0
-2 10 4 323.20 38.12 21.59 180.0
-1 10 4 997.54 40.97 32.75 0.0
0 10 4 134.04 25.16 8.09 0.0
1 10 4 1523.32 48.22 40.03 180.0
2 10 4 340.18 36.40 19.36 0.0
3 10 4 152.62 37.00 15.05 180.0
4 10 4 127.83 51.17 11.66 180.0
5 10 4 180.33 48.26 12.19 180.0
6 10 4 85.93 63.08 9.71 180.0
7 10 4 45.28 163.73 4.98 180.0
-7 11 4 104.18 119.79 5.85 180.0
-6 11 4 61.02 55.91 6.87 180.0
-5 11 4 97.93 55.27 7.77 0.0
-4 11 4 638.44 48.05 24.82 180.0
-3 11 4 158.53 40.90 12.28 180.0
-2 11 4 490.17 43.07 19.79 0.0
-1 11 4 367.21 44.71 18.54 180.0
0 11 4 135.31 39.47 8.13 180.0
1 11 4 11.56 41.51 9.43 180.0
2 11 4 2.82 40.19 4.89 0.0
3 11 4 196.73 51.02 12.42 180.0
4 11 4 272.70 75.78 12.29 180.0
5 11 4 39.09 87.33 5.53 0.0
6 11 4 95.66 67.64 8.62 180.0
7 11 4 0.06 167.68 6.07 180.0
-7 12 4 0.00 102.67 7.74 0.0
-6 12 4 46.01 59.33 4.21 0.0
-5 12 4 206.87 60.89 12.76 0.0
-4 12 4 116.10 63.24 11.31 0.0
-3 12 4 121.23 47.78 9.35 0.0
-2 12 4 0.00 45.12 5.77 180.0
-1 12 4 89.08 45.78 8.07 0.0
0 12 4 37.26 52.76 8.25 0.0
1 12 4 0.00 41.40 3.64 180.0
2 12 4 0.00 46.67 0.98 180.0
3 12 4 132.25 59.75 13.13 180.0
4 12 4 88.04 64.10 2.04 180.0
5 12 4 0.00 68.71 6.71 180.0
6 12 4 30.14 71.29 5.51 180.0
-6 13 4 100.74 131.39 1.35 0.0
-5 13 4 397.00 76.48 17.15 0.0
-4 13 4 116.53 70.86 7.35 180.0
-3 13 4 2.52 59.20 1.12 180.0
-2 13 4 906.99 61.70 27.59 0.0
-1 13 4 0.00 48.24 0.47 0.0
0 13 4 193.25 59.74 14.36 0.0
1 13 4 2.56 48.77 4.92 0.0
2 13 4 279.86 63.06 13.07 0.0
3 13 4 0.00 62.33 3.87 0.0
4 13 4 51.24 79.67 3.12 0.0
5 13 4 155.89 87.17 13.28 0.0
-5 14 4 0.00 76.13 3.19 180.0
-4 14 4 0.00 65.74 0.31 180.0
-3 14 4 39.09 64.93 1.54 180.0
-2 14 4 0.00 61.95 6.26 0.0
-1 14 4 0.00 159.60 5.05 180.0
0 14 4 0.03 61.59 2.83 180.0
1 14 4 26.29 64.15 7.89 0.0
2 14 4 46.28 66.35 5.73 180.0
3 14 4 17.13 68.92 5.64 0.0
4 14 4 0.00 87.97 3.34 0.0
-3 15 4 56.10 68.92 1.45 0.0
-2 15 4 139.70 68.91 11.88 0.0
-1 15 4 0.00 81.15 2.38 0.0
0 15 4 2.45 82.15 6.35 0.0
1 15 4 86.61 86.56 12.03 0.0
2 15 4 122.23 64.83 7.11 0.0
3 15 4 42.35 95.70 1.17 0.0
-10 1 5 207.76 109.56 5.79 0.0
-9 1 5 159.82 95.27 14.62 0.0
-8 1 5 0.00 55.58 1.12 180.0
-7 1 5 1335.74 62.19 37.37 0.0
-6 1 5 629.16 45.30 24.73 0.0
-5 1 5 2141.85 44.77 45.21 0.0
-4 1 5 1407.82 37.48 34.37 0.0
-3 1 5 11053.08 126.24 111.76 0.0
-2 1 5 8098.42 89.93 94.39 0.0
-1 1 5 699.51 16.75 31.57 180.0
0 1 5 23372.14 257.68 148.00 0.0
1 1 5 6998.26 92.70 96.02 0.0
2 1 5 1659.08 36.45 40.02 0.0
3 1 5 50.73 17.29 7.37 180.0
4 1 5 3666.73 60.41 61.50 0.0
5 1 5 1481.68 47.18 37.29 0.0
6 1 5 1313.79 63.61 35.95 180.0
7 1 5 458.95 85.13 23.83 0.0
8 1 5 30.85 92.78 2.91 0.0
9 1 5 73.23 107.99 8.45 180.0
-10 2 5 143.16 124.90 14.16 180.0
-9 2 5 304.21 81.26 11.72 180.0
-8 2 5 1227.51 68.94 33.65 180.0
-7 2 5 18.62 49.87 6.04 180.0
-6 2 5 1068.40 45.04 32.38 180.0
-5 2 5 3092.28 62.92 54.31 180.0
-4 2 5 430.91 21.37 20.78 0.0
-3 2 5 225.03 15.46 12.61 180.0
-2 2 5 2027.53 30.62 51.38 180.0
-1 2 5 221.69 13.41 7.02 0.0
0 2 5 13283.84 156.64 118.33 0.0
1 2 5 43.47 14.69 2.94 0.0
2 2 5 637.38 23.31 27.39 180.0
3 2 5 7307.69 102.75 87.94 0.0
4 2 5 1895.07 39.58 45.38 0.0
5 2 5 918.53 41.52 30.84 0.0
6 2 5 578.82 56.29 24.34 0.0
7 2 5 559.21 86.61 18.33 0.0
8 2 5 820.22 106.51 23.37 0.0
9 2 5 0.00 106.45 2.13 0.0
-10 3 5 0.00 101.77 0.71 180.0
-9 3 5 29.71 76.72 7.18 0.0
-8 3 5 65.82 56.75 5.39 180.0
-7 3 5 0.00 44.95 1.51 0.0
-6 3 5 220.15 29.65 14.04 0.0
-5 3 5 12.68 21.46 5.57 180.0
-4 3 5 394.70 21.88 19.14 180.0
-3 3 5 97.61 14.34 7.54 180.0
-2 3 5 227.48 13.43 13.66 0.0
-1 3 5 630.35 15.84 26.37 180.0
0 3 5 2481.07 36.21 46.77 0.0
1 3 5 811.15 23.65 22.92 180.0
2 3 5 3379.38 54.10 55.90 180.0
3 3 5 471.41 19.83 18.65 0.0
4 3 5 1114.80 53.39 33.37 0.0
5 3 5 19.45 30.58 7.12 180.0
6 3 5 36.00 72.20 12.10 180.0
7 3 5 16.96 79.07 7.90 0.0
8 3 5 69.32 92.55 7.31 0.0
9 3 5 98.53 106.19 2.15 0.0
-10 4 5 158.93 100.74 9.21 180.0
-9 4 5 198.44 76.10 13.70 180.0
-8 4 5 477.34 75.31 21.51 180.0
-7 4 5 38.66 39.84 1.91 0.0
-6 4 5 679.96 36.99 26.34 180.0
-5 4 5 3194.49 58.24 57.82 180.0
-4 4 5 1000.49 31.26 32.41 0.0
-3 4 5 438.92 27.79 22.09 0.0
-2 4 5 1838.58 34.39 49.37 180.0
-1 4 5 275.90 14.06 15.27 180.0
0 4 5 3499.56 45.63 65.82 0.0
1 4 5 2107.89 49.69 40.14 0.0
2 4 5 1138.65 27.70 34.55 180.0
3 4 5 6062.69 96.07 81.22 0.0
4 4 5 1529.25 44.23 40.01 0.0
5 4 5 164.51 33.68 10.22 180.0
6 4 5 652.42 111.74 28.09 0.0
7 4 5 923.85 150.95 28.06 0.0
8 4 5 139.45 95.28 15.16 0.0
9 4 5 5.19 103.76 1.39 180.0
-9 5 5 8.08 153.23 0.63 0.0
-8 5 5 2.88 63.07 0.50 0.0
-7 5 5 1314.24 53.51 35.07 180.0
-6 5 5 656.76 37.39 25.29 180.0
-5 5 5 1198.94 37.86 35.05 180.0
-4 5 5 305.56 23.77 17.19 180.0
-3 5 5 3407.41 127.92 56.84 180.0
-2 5 5 12625.95 144.07 111.43 180.0
-1 5 5 541.21 17.31 21.33 180.0
0 5 5 3350.76 44.71 60.21 180.0
1 5 5 2952.86 45.21 55.88 180.0
2 5 5 2548.25 43.91 48.44 180.0
3 5 5 498.56 26.94 20.12 180.0
4 5 5 2.78 18.36 1.09 180.0
5 5 5 2135.49 65.22 46.91 180.0
6 5 5 245.55 47.98 13.06 0.0
7 5 5 76.00 83.09 0.54 180.0
8 5 5 41.76 87.57 2.29 0.0
9 5 5 0.00 104.61 5.92 0.0
-9 6 5 61.99 79.21 5.21 180.0
-8 6 5 99.37 60.62 6.61 0.0
-7 6 5 370.98 68.20 17.46 0.0
-6 6 5 30.53 32.55 0.39 180.0
-5 6 5 50.93 28.04 5.36 0.0
-4 6 5 0.90 23.37 1.01 180.0
-3 6 5 1639.45 45.37 39.93 0.0
-2 6 5 1049.14 26.10 34.50 180.0
-1 6 5 33.05 13.95 3.56 180.0
0 6 5 1562.38 29.73 42.83 0.0
1 6 5 1285.29 29.98 35.53 180.0
2 6 5 685.55 35.87 25.29 180.0
3 6 5 68.97 24.01 5.00 180.0
4 6 5 829.84 37.13 28.48 0.0
5 6 5 1292.93 63.09 35.03 180.0
6 6 5 171.55 48.73 10.26 180.0
7 6 5 246.69 84.69 16.20 0.0
8 6 5 0.00 162.98 11.22 180.0
9 6 5 0.00 146.97 1.65 180.0
-9 7 5 5.28 161.67 3.81 180.0
-8 7 5 0.00 57.59 4.06 180.0
-7 7 5 394.40 108.13 18.81 180.0
-6 7 5 1089.62 64.13 33.08 180.0
-5 7 5 253.43 42.64 16.77 180.0
-4 7 5 0.00 25.08 5.86 0.0
-3 7 5 6111.62 92.66 78.81 180.0
-2 7 5 3537.74 61.15 61.29 180.0
-1 7 5 440.98 18.43 21.36 0.0
0 7 5 1619.50 42.20 40.28 180.0
1 7 5 4292.57 65.83 69.39 180.0
2 7 5 406.73 29.05 19.72 180.0
3 7 5 13.74 27.41 4.01 180.0
4 7 5 747.41 38.32 26.97 180.0
5 7 5 531.86 49.10 20.10 180.0
6 7 5 8.38 47.88 2.31 0.0
7 7 5 32.77 80.54 4.89 180.0
8 7 5 0.00 166.87 2.64 180.0
-9 8 5 55.19 170.57 6.20 0.0
-8 8 5 156.25 69.35 13.19 0.0
-7 8 5 108.93 63.17 9.83 0.0
-6 8 5 511.84 46.15 24.17 0.0
-5 8 5 456.43 56.01 22.76 0.0
-4 8 5 123.98 30.67 10.77 180.0
-3 8 5 1306.98 40.69 36.60 0.0
-2 8 5 1111.33 41.41 30.73 180.0
-1 8 5 114.51 22.81 10.29 0.0
0 8 5 15.73 20.24 1.22 0.0
1 8 5 1747.25 46.84 41.54 180.0
2 8 5 33.82 29.96 6.30 180.0
3 8 5 1315.33 43.28 37.06 180.0
4 8 5 85.55 41.98 6.27 180.0
5 8 5 977.94 56.69 33.68 180.0
6 8 5 164.21 74.72 13.77 180.0
7 8 5 32.16 109.86 5.90 180.0
8 8 5 28.80 97.82 15.71 180.0
-8 9 5 0.00 149.82 3.17 0.0
-7 9 5 10.80 66.39 0.72 0.0
-6 9 5 327.63 45.93 19.38 180.0
-5 9 5 536.26 47.64 22.69 0.0
-4 9 5 56.96 37.36 8.97 0.0
-3 9 5 452.56 40.33 20.70 180.0
-2 9 5 244.48 33.10 16.06 0.0
-1 9 5 633.93 30.52 25.60 0.0
0 9 5 193.94 23.64 14.24 0.0
1 9 5 1415.01 46.33 36.60 180.0
2 9 5 442.39 36.79 19.76 0.0
3 9 5 476.70 39.84 19.75 0.0
4 9 5 354.73 48.09 18.95 180.0
5 9 5 0.00 46.78 1.09 0.0
6 9 5 65.29 91.98 5.76 180.0
7 9 5 20.51 87.35 1.51 180.0
8 9 5 62.11 189.12 5.99 180.0
-8 10 5 24.11 162.17 4.67 0.0
-7 10 5 0.00 92.06 2.55 0.0
-6 10 5 90.73 56.28 5.94 0.0
-5 10 5 179.10 57.11 9.12 0.0
-4 10 5 33.61 40.47 5.06 180.0
-3 10 5 0.00 37.10 1.11 0.0
-2 10 5 10.55 36.43 5.32 0.0
-1 10 5 35.58 35.81 3.14 0.0
0 10 5 663.01 34.82 25.84 180.0
1 10 5 31.69 36.31 3.79 180.0
2 10 5 148.24 40.58 8.26 0.0
3 10 5 343.42 46.39 18.40 180.0
4 10 5 258.38 60.87 13.05 180.0
5 10 5 7.84 62.45 7.06 180.0
6 10 5 12.11 68.97 3.45 180.0
7 10 5 166.53 90.30 10.49 180.0
-7 11 5 328.92 154.90 7.25 0.0
-6 11 5 0.00 59.00 1.45 180.0
-5 11 5 616.97 65.84 25.23 0.0
-4 11 5 227.92 49.54 15.82 0.0
-3 11 5 177.07 42.85 14.50 0.0
-2 11 5 496.63 50.07 22.36 0.0
-1 11 5 333.89 47.14 20.48 0.0
0 11 5 698.69 48.96 25.43 0.0
1 11 5 13.69 39.64 2.69 0.0
2 11 5 980.71 69.50 31.09 0.0
3 11 5 114.66 74.37 12.35 0.0
4 11 5 0.00 62.84 6.73 180.0
5 11 5 132.03 69.17 11.63 0.0
6 11 5 0.00 96.39 1.01 0.0
7 11 5 142.94 176.58 0.96 180.0
-6 12 5 19.44 64.79 8.37 180.0
-5 12 5 24.22 61.52 0.89 180.0
-4 12 5 0.00 57.74 4.20 180.0
-3 12 5 284.64 52.01 17.01 180.0
-2 12 5 256.49 50.89 17.18 0.0
-1 12 5 0.00 54.00 2.17 180.0
0 12 5 232.65 64.49 9.72 180.0
1 12 5 113.81 44.29 11.29 0.0
2 12 5 43.09 58.78 5.91 0.0
3 12 5 0.00 61.69 5.98 0.0
4 12 5 0.00 104.06 3.19 180.0
5 12 5 119.59 74.23 11.23 0.0
6 12 5 0.00 75.34 6.41 0.0
-6 13 5 0.00 117.25 8.47 0.0
-5 13 5 150.82 75.17 7.14 0.0
-4 13 5 60.59 72.67 6.68 0.0
-3 13 5 44.86 62.37 3.29 0.0
-2 13 5 104.30 60.59 11.50 0.0
-1 13 5 155.97 52.74 13.10 0.0
0 13 5 0.00 59.71 4.68 0.0
1 13 5 93.17 48.55 12.02 0.0
2 13 5 3.30 61.76 3.74 0.0
3 13 5 0.00 65.75 2.88 0.0
4 13 5 59.18 85.93 8.45 0.0
5 13 5 166.15 89.36 6.34 0.0
-4 14 5 57.32 78.92 3.37 0.0
-3 14 5 111.89 67.27 10.70 180.0
-2 14 5 48.57 64.95 6.74 0.0
-1 14 5 0.00 76.73 0.97 0.0
0 14 5 66.34 66.40 6.50 180.0
1 14 5 214.80 57.37 14.35 0.0
2 14 5 127.29 62.88 6.35 0.0
3 14 5 0.00 71.77 3.85 0.0
4 14 5 0.00 90.10 0.51 0.0
-3 15 5 23.82 70.92 3.43 0.0
-2 15 5 26.72 70.10 11.68 180.0
-1 15 5 0.00 81.68 3.42 0.0
0 15 5 27.30 84.11 10.87 180.0
1 15 5 0.00 88.05 6.47 0.0
2 15 5 41.34 67.66 1.96 180.0
-10 0 6 178.23 160.91 12.97 180.0
-9 0 6 0.00 133.39 4.41 180.0
-8 0 6 1975.56 115.19 39.82 180.0
-7 0 6 44.36 69.11 4.95 180.0
-6 0 6 304.09 83.40 15.07 0.0
-5 0 6 1003.09 49.99 31.30 180.0
-4 0 6 3827.56 84.74 65.59 180.0
-3 0 6 11013.43 170.42 106.63 0.0
-2 0 6 11082.54 171.36 105.24 0.0
-1 0 6 11134.12 187.96 110.02 180.0
0 0 6 2986.30 57.31 45.82 0.0
1 0 6 19688.20 327.92 145.94 0.0
2 0 6 3790.13 90.67 60.46 0.0
3 0 6 409.87 32.93 16.85 0.0
4 0 6 2479.32 70.80 51.92 0.0
5 0 6 4525.78 120.68 63.33 0.0
6 0 6 0.00 101.49 12.15 0.0
7 0 6 60.81 119.85 10.71 0.0
8 0 6 1370.56 170.38 34.32 0.0
9 0 6 0.00 154.08 3.43 0.0
-10 1 6 43.52 109.13 7.88 180.0
-9 1 6 37.22 94.89 8.87 180.0
-8 1 6 21.20 57.72 3.13 180.0
-7 1 6 286.40 52.64 14.54 180.0
-6 1 6 768.88 48.24 27.82 180.0
-5 1 6 2361.85 53.22 48.56 180.0
-4 1 6 178.15 17.82 12.91 180.0
-3 1 6 221.14 15.12 12.88 180.0
-2 1 6 2289.97 33.41 49.98 180.0
-1 1 6 8132.56 90.95 89.47 180.0
0 1 6 335.72 16.22 16.18 180.0
1 1 6 770.49 23.02 22.88 0.0
2 1 6 3419.91 60.23 58.79 180.0
3 1 6 3.64 19.51 1.40 180.0
4 1 6 121.75 23.56 9.66 0.0
5 1 6 452.50 30.85 19.01 180.0
6 1 6 118.49 52.21 10.61 0.0
7 1 6 22.68 83.98 4.56 0.0
8 1 6 57.40 99.45 4.57 0.0
9 1 6 1.61 113.33 2.01 0.0
-10 2 6 78.23 106.48 3.03 180.0
-9 2 6 0.00 98.01 0.80 180.0
-8 2 6 510.24 62.36 21.12 180.0
-7 2 6 0.00 47.33 3.21 0.0
-6 2 6 284.46 35.25 15.25 0.0
-5 2 6 89.71 27.24 10.80 180.0
-4 2 6 833.84 30.32 29.86 180.0
-3 2 6 990.85 24.39 31.76 0.0
-2 2 6 3026.91 42.26 54.73 0.0
-1 2 6 1931.29 30.27 47.15 180.0
0 2 6 261.63 15.64 13.30 0.0
1 2 6 11917.47 143.78 108.55 0.0
2 2 6 20.40 24.99 2.81 180.0
3 2 6 1298.15 33.59 32.84 180.0
4 2 6 2383.21 53.17 51.02 0.0
5 2 6 1854.63 71.57 43.58 0.0
6 2 6 196.02 109.64 5.90 180.0
7 2 6 0.00 83.05 0.05 180.0
8 2 6 249.84 101.06 18.35 0.0
9 2 6 0.00 158.44 3.23 0.0
-10 3 6 183.04 123.99 13.66 180.0
-9 3 6 478.45 83.97 19.04 180.0
-8 3 6 184.62 57.28 13.68 180.0
-7 3 6 519.05 50.71 25.82 180.0
-6 3 6 700.44 38.13 25.46 180.0
-5 3 6 10354.56 154.36 102.72 180.0
-4 3 6 622.21 27.95 23.23 180.0
-3 3 6 388.00 21.51 17.53 180.0
-2 3 6 19143.38 214.57 141.37 180.0
-1 3 6 3954.39 52.73 68.59 180.0
0 3 6 929.75 26.02 25.06 180.0
1 3 6 0.98 18.74 0.42 180.0
2 3 6 11439.60 155.99 111.88 180.0
3 3 6 54.71 20.42 5.30 180.0
4 3 6 839.75 35.55 29.67 0.0
5 3 6 1332.74 47.95 34.13 180.0
6 3 6 116.65 60.72 12.84 0.0
7 3 6 13.30 129.70 1.38 0.0
8 3 6 8.28 96.31 13.85 0.0
9 3 6 0.00 109.74 0.05 180.0
-9 4 6 20.30 77.52 4.34 0.0
-8 4 6 456.48 71.29 21.36 0.0
-7 4 6 0.00 40.61 3.48 0.0
-6 4 6 9.39 33.15 3.96 0.0
-5 4 6 593.09 32.46 23.06 0.0
-4 4 6 331.22 22.99 16.71 180.0
-3 4 6 550.23 21.78 22.86 0.0
-2 4 6 1228.69 24.73 34.58 180.0
-1 4 6 790.40 20.00 24.66 180.0
0 4 6 474.43 20.12 20.48 180.0
1 4 6 158.19 18.97 13.69 180.0
2 4 6 547.89 34.41 24.01 180.0
3 4 6 5520.59 83.23 73.56 180.0
4 4 6 76.09 29.07 10.69 0.0
5 4 6 504.64 59.72 21.95 180.0
6 4 6 336.30 63.20 17.76 180.0
7 4 6 0.00 86.47 11.28 180.0
8 4 6 108.69 96.08 10.26 180.0
9 4 6 0.00 108.35 5.87 0.0
-9 5 6 256.58 113.68 15.20 180.0
-8 5 6 124.42 57.42 6.41 180.0
-7 5 6 2.23 42.71 0.97 0.0
-6 5 6 355.75 37.39 18.91 180.0
-5 5 6 1989.03 52.13 45.19 180.0
-4 5 6 59.65 23.45 7.75 0.0
-3 5 6 38.07 20.20 3.80 0.0
-2 5 6 4947.62 67.67 73.63 180.0
-1 5 6 234.00 18.17 14.27 180.0
0 5 6 402.66 23.45 21.10 0.0
1 5 6 97.10 18.32 10.37 180.0
2 5 6 4682.16 75.03 69.77 180.0
3 5 6 0.00 26.63 2.87 0.0
4 5 6 671.71 39.37 26.25 0.0
5 5 6 470.21 49.12 21.93 180.0
6 5 6 170.15 60.05 12.11 180.0
7 5 6 0.00 86.82 2.97 0.0
8 5 6 0.00 159.03 5.15 0.0
9 5 6 0.00 109.50 4.81 180.0
-9 6 6 0.00 104.81 4.56 0.0
-8 6 6 858.04 72.25 25.40 0.0
-7 6 6 86.05 43.75 6.18 0.0
-6 6 6 120.66 36.20 9.52 180.0
-5 6 6 153.18 33.10 13.22 0.0
-4 6 6 91.39 26.06 8.56 0.0
-3 6 6 40.54 22.23 2.31 0.0
-2 6 6 4666.30 70.02 69.50 180.0
-1 6 6 299.85 18.18 17.87 0.0
0 6 6 1104.33 25.73 31.76 180.0
1 6 6 5874.52 83.70 77.85 180.0
2 6 6 10.93 20.98 4.19 180.0
3 6 6 1923.40 66.96 44.87 180.0
4 6 6 472.57 55.90 21.64 180.0
5 6 6 1816.35 70.80 41.74 180.0
6 6 6 99.34 61.48 13.48 180.0
7 6 6 129.72 90.17 13.74 180.0
8 6 6 378.81 178.28 16.14 180.0
-9 7 6 0.00 84.91 0.04 0.0
-8 7 6 48.01 63.68 7.92 0.0
-7 7 6 349.63 73.41 19.41 0.0
-6 7 6 15.78 43.08 1.98 180.0
-5 7 6 547.66 42.54 23.72 0.0
-4 7 6 1086.42 42.59 31.64 0.0
-3 7 6 1835.68 49.40 44.25 0.0
-2 7 6 0.00 19.58 0.69 0.0
-1 7 6 58.26 18.49 8.25 0.0
0 7 6 4833.24 68.55 68.72 0.0
1 7 6 208.67 25.08 13.24 180.0
2 7 6 131.16 28.61 10.39 0.0
3 7 6 212.84 32.21 15.42 0.0
4 7 6 0.00 42.99 5.32 180.0
5 7 6 12.95 48.55 1.73 0.0
6 7 6 209.47 65.00 18.18 180.0
7 7 6 5.30 89.03 3.13 0.0
8 7 6 0.00 103.54 4.25 180.0
-8 8 6 0.00 73.88 2.61 0.0
-7 8 6 0.00 66.99 0.63 180.0
-6 8 6 252.63 46.36 13.82 180.0
-5 8 6 13.90 42.03 1.51 0.0
-4 8 6 494.46 40.16 20.16 0.0
-3 8 6 1353.84 46.51 36.36 180.0
-2 8 6 801.83 35.23 27.42 180.0
-1 8 6 1008.00 30.51 32.18 0.0
0 8 6 223.58 23.79 14.37 0.0
1 8 6 2306.95 53.18 47.60 180.0
2 8 6 338.33 34.76 19.78 180.0
3 8 6 1067.63 46.25 32.33 0.0
4 8 6 446.55 50.71 24.59 180.0
5 8 6 206.71 99.27 11.74 180.0
6 8 6 64.74 63.06 8.63 0.0
7 8 6 40.08 132.02 13.02 180.0
8 8 6 90.29 102.93 5.03 180.0
-8 9 6 381.78 158.72 13.63 0.0
-7 9 6 110.92 70.47 13.10 0.0
-6 9 6 121.90 58.77 14.76 0.0
-5 9 6 1416.23 62.73 37.37 0.0
-4 9 6 150.45 45.37 12.97 0.0
-3 9 6 532.52 42.67 22.93 0.0
-2 9 6 1013.72 48.30 31.78 0.0
-1 9 6 1369.90 52.31 37.47 0.0
0 9 6 549.62 31.79 23.05 0.0
1 9 6 36.74 32.51 7.37 0.0
2 9 6 394.47 39.02 17.51 0.0
3 9 6 288.59 44.90 16.59 0.0
4 9 6 0.00 57.31 2.90 0.0
5 9 6 0.00 60.35 3.65 180.0
6 9 6 0.00 65.36 3.19 0.0
7 9 6 9.17 138.82 0.25 180.0
-7 10 6 2.54 70.92 1.61 0.0
-6 10 6 467.60 65.97 20.92 180.0
-5 10 6 0.00 56.45 5.47 180.0
-4 10 6 495.15 64.03 23.71 0.0
-3 10 6 603.86 47.09 23.64 180.0
-2 10 6 87.48 39.12 6.19 0.0
-1 10 6 362.87 46.85 18.78 0.0
0 10 6 124.16 34.71 12.34 0.0
1 10 6 0.00 36.29 0.13 0.0
2 10 6 267.02 44.96 17.67 0.0
3 10 6 1433.01 96.36 37.57 0.0
4 10 6 52.04 61.69 9.23 180.0
5 10 6 60.41 67.05 6.10 0.0
6 10 6 187.44 73.09 15.52 0.0
7 10 6 38.11 96.95 6.80 0.0
-7 11 6 64.44 147.75 1.86 180.0
-6 11 6 205.44 91.37 11.31 0.0
-5 11 6 22.85 62.24 2.43 0.0
-4 11 6 4.25 56.48 2.04 0.0
-3 11 6 0.00 42.97 0.19 180.0
-2 11 6 122.34 47.93 10.07 0.0
-1 11 6 338.73 50.15 18.83 0.0
0 11 6 377.03 42.30 18.36 180.0
1 11 6 26.98 42.77 5.66 0.0
2 11 6 362.16 73.88 14.80 0.0
3 11 6 35.64 54.29 6.55 0.0
4 11 6 43.39 66.32 1.97 180.0
5 11 6 0.00 71.98 4.04 0.0
6 11 6 0.00 99.14 9.55 0.0
-6 12 6 0.00 69.48 4.64 180.0
-5 12 6 0.00 63.82 1.99 180.0
-4 12 6 0.00 70.34 6.67 0.0
-3 12 6 0.00 58.35 2.26 180.0
-2 12 6 158.74 52.33 10.93 0.0
-1 12 6 58.75 49.88 5.99 0.0
0 12 6 147.47 58.14 8.93 0.0
1 12 6 20.59 46.81 9.22 0.0
2 12 6 17.49 61.76 9.16 0.0
3 12 6 367.47 68.86 21.11 0.0
4 12 6 4.63 83.14 0.45 180.0
5 12 6 57.20 75.89 7.92 0.0
-5 13 6 0.00 99.67 8.73 180.0
-4 13 6 0.00 75.94 5.59 180.0
-3 13 6 304.41 67.15 14.39 180.0
-2 13 6 0.00 66.67 7.05 180.0
-1 13 6 0.00 53.22 0.73 0.0
0 13 6 863.25 76.28 26.29 180.0
1 13 6 151.56 51.55 12.15 0.0
2 13 6 0.00 58.65 1.24 180.0
3 13 6 20.91 69.56 8.64 180.0
4 13 6 16.90 90.13 0.58 180.0
5 13 6 0.00 106.69 1.32 0.0
-4 14 6 7.55 81.32 3.85 180.0
-3 14 6 16.57 67.61 6.01 0.0
-2 14 6 31.52 67.84 1.35 180.0
-1 14 6 0.00 80.67 4.19 0.0
0 14 6 14.51 82.80 0.14 180.0
1 14 6 0.00 65.15 1.32 180.0
2 14 6 0.00 64.01 3.70 0.0
3 14 6 57.42 76.21 5.24 180.0
-2 15 6 34.83 72.59 0.60 180.0
-1 15 6 68.40 133.80 6.87 180.0
0 15 6 304.58 93.67 10.71 180.0
1 15 6 0.00 92.11 1.58 0.0
2 15 6 3.38 79.43 3.76 180.0
-10 1 7 0.00 143.86 8.68 180.0
-9 1 7 28.10 247.83 11.00 180.0
-8 1 7 807.22 91.32 26.12 180.0
-7 1 7 2106.93 77.58 45.76 180.0
-6 1 7 15.05 34.43 3.63 180.0
-5 1 7 1862.56 65.46 44.36 180.0
-4 1 7 5660.65 79.80 79.04 180.0
-3 1 7 1834.83 33.38 40.29 180.0
-2 1 7 40.90 14.25 3.33 180.0
-1 1 7 2568.67 38.02 59.41 180.0
0 1 7 7855.75 94.32 92.17 180.0
1 1 7 5071.38 73.02 72.92 0.0
2 1 7 1160.74 33.97 31.76 180.0
3 1 7 1710.13 42.12 41.95 180.0
4 1 7 734.26 45.71 27.06 0.0
5 1 7 405.57 36.40 21.58 0.0
6 1 7 58.29 112.14 10.64 0.0
7 1 7 366.15 142.98 13.80 180.0
8 1 7 612.98 113.36 23.92 0.0
9 1 7 0.00 144.11 7.76 0.0
-10 2 7 298.45 114.45 17.02 0.0
-9 2 7 119.28 96.78 5.72 180.0
-8 2 7 0.00 58.46 4.23 0.0
-7 2 7 167.10 65.71 13.39 0.0
-6 2 7 159.08 37.87 13.46 0.0
-5 2 7 2162.52 56.76 47.25 180.0
-4 2 7 470.47 30.70 19.75 180.0
-3 2 7 360.91 18.42 20.29 0.0
-2 2 7 5068.98 65.09 72.49 180.0
-1 2 7 2733.17 39.91 56.69 180.0
0 2 7 3356.32 47.94 51.73 180.0
1 2 7 2202.54 48.00 45.32 180.0
2 2 7 4256.34 69.85 68.42 180.0
3 2 7 2200.95 54.52 45.23 180.0
4 2 7 0.54 24.71 0.32 0.0
5 2 7 3151.71 85.73 56.54 180.0
6 2 7 718.84 94.42 24.73 180.0
7 2 7 0.00 90.68 1.48 0.0
8 2 7 129.05 107.32 10.67 180.0
9 2 7 0.00 149.22 2.99 180.0
-9 3 7 103.28 93.46 3.43 180.0
-8 3 7 22.81 74.08 0.42 0.0
-7 3 7 0.00 42.28 3.80 0.0
-6 3 7 150.58 35.64 11.14 0.0
-5 3 7 48.31 30.22 5.88 180.0
-4 3 7 92.00 23.34 10.73 180.0
-3 3 7 1323.19 30.69 34.89 0.0
-2 3 7 10.81 15.93 5.33 0.0
-1 3 7 93.72 15.79 12.06 180.0
0 3 7 676.50 24.33 24.50 180.0
1 3 7 1179.65 30.23 35.80 0.0
2 3 7 23.29 22.75 4.79 0.0
3 3 7 777.85 30.23 28.31 180.0
4 3 7 0.00 27.40 0.74 180.0
5 3 7 137.63 49.94 8.33 0.0
6 3 7 81.33 80.91 7.28 180.0
7 3 7 85.30 139.04 8.02 180.0
8 3 7 32.42 124.40 2.33 0.0
9 3 7 0.00 119.29 2.78 180.0
-9 4 7 0.00 91.77 9.09 180.0
-8 4 7 0.00 68.52 5.39 180.0
-7 4 7 209.49 46.39 11.71 0.0
-6 4 7 407.20 45.07 19.59 0.0
-5 4 7 2605.72 59.97 51.50 180.0
-4 4 7 548.27 30.05 21.55 180.0
-3 4 7 1166.33 33.04 34.27 0.0
-2 4 7 8403.75 96.19 95.55 180.0
-1 4 7 2078.66 35.48 48.42 180.0
0 4 7 16.92 16.70 7.92 0.0
1 4 7 1168.64 29.51 33.77 180.0
2 4 7 6804.05 108.03 89.32 180.0
3 4 7 1536.75 41.56 38.00 180.0
4 4 7 125.97 40.03 12.27 0.0
5 4 7 2088.19 77.91 45.47 180.0
6 4 7 558.23 158.88 18.61 180.0
7 4 7 0.00 92.87 3.81 180.0
8 4 7 0.00 101.08 10.79 180.0
9 4 7 36.51 119.63 4.84 180.0
-9 5 7 0.00 90.92 2.12 0.0
-8 5 7 475.76 69.67 20.06 0.0
-7 5 7 1656.57 63.20 39.93 0.0
-6 5 7 140.59 38.86 14.33 0.0
-5 5 7 1501.81 49.13 38.95 0.0
-4 5 7 721.43 32.14 26.92 0.0
-3 5 7 4903.46 68.98 69.89 0.0
-2 5 7 340.76 20.77 16.57 0.0
-1 5 7 199.87 21.66 15.93 0.0
0 5 7 3920.40 53.35 64.03 0.0
1 5 7 644.43 25.57 24.30 180.0
2 5 7 703.14 29.32 24.04 0.0
3 5 7 28.74 25.70 1.30 180.0
4 5 7 140.46 37.28 12.86 180.0
5 5 7 51.08 49.27 7.44 180.0
6 5 7 202.54 85.45 16.34 180.0
7 5 7 0.00 109.17 4.01 0.0
8 5 7 655.11 189.06 17.80 180.0
-9 6 7 0.00 88.24 4.57 180.0
-8 6 7 106.72 67.56 13.68 180.0
-7 6 7 63.31 60.26 10.41 0.0
-6 6 7 0.00 37.25 1.13 0.0
-5 6 7 1703.09 52.89 41.83 180.0
-4 6 7 186.08 28.40 13.02 0.0
-3 6 7 1300.46 37.55 35.22 0.0
-2 6 7 2.64 20.78 0.51 180.0
-1 6 7 2687.16 42.22 52.82 180.0
0 6 7 2031.52 41.62 46.62 0.0
1 6 7 987.75 30.17 29.55 0.0
2 6 7 1493.42 38.52 40.77 180.0
3 6 7 1262.32 43.65 36.41 0.0
4 6 7 2.84 47.08 1.27 180.0
5 6 7 8.40 56.23 2.15 180.0
6 6 7 2.20 64.18 2.94 180.0
7 6 7 38.26 95.49 2.91 0.0
8 6 7 17.61 176.21 1.57 0.0
-9 7 7 19.77 87.78 2.32 0.0
-8 7 7 524.27 113.37 23.57 0.0
-7 7 7 561.86 81.55 24.74 0.0
-6 7 7 39.99 46.49 1.43 180.0
-5 7 7 379.88 46.76 18.23 0.0
-4 7 7 1754.22 50.13 41.28 0.0
-3 7 7 1164.94 38.46 34.37 0.0
-2 7 7 74.16 32.74 8.86 180.0
-1 7 7 468.52 29.18 22.76 0.0
0 7 7 1751.92 40.33 42.37 0.0
1 7 7 24.02 24.67 2.90 180.0
2 7 7 7.25 32.31 6.78 180.0
3 7 7 376.21 36.90 17.88 0.0
4 7 7 11.25 45.98 4.73 0.0
5 7 7 271.16 63.12 16.11 180.0
6 7 7 83.28 68.15 2.94 0.0
7 7 7 0.00 95.84 2.75 0.0
8 7 7 0.00 111.35 12.54 180.0
-8 8 7 101.01 82.09 11.57 180.0
-7 8 7 0.00 72.56 5.81 0.0
-6 8 7 69.35 52.97 4.33 180.0
-5 8 7 25.20 45.61 3.96 180.0
-4 8 7 702.80 51.78 25.92 0.0
-3 8 7 72.72 38.21 6.40 0.0
-2 8 7 1010.79 42.42 31.28 0.0
-1 8 7 7.51 24.54 2.31 0.0
0 8 7 1999.28 44.95 45.14 0.0
1 8 7 1793.55 47.45 42.06 0.0
2 8 7 16.54 34.75 6.32 0.0
3 8 7 1123.54 55.14 34.47 0.0
4 8 7 167.64 59.55 10.85 0.0
5 8 7 778.51 72.77 27.82 0.0
6 8 7 0.00 68.81 3.34 0.0
7 8 7 103.55 101.34 7.54 0.0
-8 9 7 0.00 78.69 3.32 0.0
-7 9 7 23.08 75.78 2.77 180.0
-6 9 7 173.58 62.63 10.10 180.0
-5 9 7 215.84 50.78 17.19 180.0
-4 9 7 618.40 54.06 25.34 0.0
-3 9 7 256.58 42.84 14.17 180.0
-2 9 7 1287.17 54.16 34.82 180.0
-1 9 7 190.95 32.50 12.56 0.0
0 9 7 83.25 35.01 8.79 0.0
1 9 7 0.30 36.53 0.34 0.0
2 9 7 318.83 44.51 18.00 180.0
3 9 7 477.69 55.65 22.31 0.0
4 9 7 0.00 61.16 4.93 0.0
5 9 7 55.77 66.06 5.49 180.0
6 9 7 89.74 72.61 12.93 0.0
7 9 7 0.00 101.89 0.30 0.0
-7 10 7 206.35 77.80 4.85 180.0
-6 10 7 62.99 63.27 5.32 0.0
-5 10 7 263.72 64.19 16.32 0.0
-4 10 7 0.00 48.69 7.27 0.0
-3 10 7 87.93 44.48 7.05 180.0
-2 10 7 352.30 45.23 17.90 0.0
-1 10 7 639.76 101.18 24.96 0.0
0 10 7 0.00 36.15 7.71 0.0
1 10 7 214.54 44.40 15.90 0.0
2 10 7 206.97 46.78 12.18 0.0
3 10 7 114.61 54.96 9.00 0.0
4 10 7 0.00 65.34 10.69 0.0
5 10 7 346.32 81.42 15.94 0.0
6 10 7 0.00 74.49 5.82 0.0
-7 11 7 44.28 79.60 7.94 180.0
-6 11 7 120.03 67.94 11.70 180.0
-5 11 7 446.04 70.66 20.21 180.0
-4 11 7 11.47 62.59 0.71 180.0
-3 11 7 748.18 54.12 26.39 180.0
-2 11 7 309.37 53.31 19.29 180.0
-1 11 7 0.00 48.96 5.91 0.0
0 11 7 171.13 42.86 12.15 180.0
1 11 7 8.10 45.35 7.98 180.0
2 11 7 100.58 87.69 9.47 180.0
3 11 7 83.05 57.57 7.71 0.0
4 11 7 0.00 70.77 6.29 0.0
5 11 7 16.54 101.98 2.23 0.0
6 11 7 17.19 103.20 1.94 0.0
-6 12 7 0.00 69.30 5.05 0.0
-5 12 7 2.88 76.83 5.98 0.0
-4 12 7 47.86 77.81 3.38 180.0
-3 12 7 45.60 62.61 1.88 180.0
-2 12 7 0.00 53.15 0.78 0.0
-1 12 7 74.84 54.67 10.43 0.0
0 12 7 747.27 57.60 25.00 180.0
1 12 7 38.71 49.83 10.22 180.0
2 12 7 373.46 77.36 18.33 0.0
3 12 7 90.71 68.90 6.85 180.0
4 12 7 138.91 91.24 10.57 180.0
5 12 7 0.00 92.24 0.49 180.0
-5 13 7 0.00 82.52 5.76 180.0
-4 13 7 0.26 81.38 4.16 180.0
-3 13 7 88.41 68.25 4.44 180.0
-2 13 7 0.00 65.00 3.63 180.0
-1 13 7 79.59 57.63 7.68 180.0
0 13 7 0.00 67.65 2.30 180.0
1 13 7 69.69 59.14 3.11 180.0
2 13 7 14.08 62.31 3.94 180.0
3 13 7 37.64 73.35 1.29 180.0
4 13 7 0.00 94.65 2.55 180.0
-4 14 7 172.16 89.07 8.68 180.0
-3 14 7 98.31 72.34 6.95 180.0
-2 14 7 0.00 69.67 4.44 180.0
-1 14 7 25.50 84.51 4.93 0.0
0 14 7 326.20 131.14 18.34 180.0
1 14 7 208.63 71.46 9.95 180.0
2 14 7 14.01 67.12 2.48 0.0
3 14 7 170.78 80.19 10.14 180.0
-1 15 7 125.13 94.12 9.36 180.0
0 15 7 176.06 97.57 6.96 0.0
-9 0 8 114.26 142.61 3.85 0.0
-8 0 8 94.42 87.68 6.29 180.0
-7 0 8 975.75 251.74 30.40 180.0
-6 0 8 779.22 76.29 26.78 0.0
-5 0 8 1410.86 55.01 35.50 180.0
-4 0 8 6383.92 134.69 79.57 180.0
-3 0 8 1083.46 36.06 31.62 180.0
-2 0 8 738.15 30.86 23.56 180.0
-1 0 8 5087.86 99.67 75.10 180.0
0 0 8 15268.56 260.67 128.34 180.0
1 0 8 89.67 28.84 9.68 0.0
2 0 8 1233.15 44.98 34.86 180.0
3 0 8 9797.78 198.51 101.97 180.0
4 0 8 399.49 44.40 17.72 180.0
6 0 8 214.36 125.43 16.26 180.0
7 0 8 60.23 140.29 14.88 180.0
8 0 8 85.74 153.95 3.55 180.0
9 0 8 0.00 174.01 0.30 0.0
-9 1 8 53.12 99.29 11.17 0.0
-8 1 8 103.12 62.12 10.47 0.0
-7 1 8 257.98 55.41 15.57 0.0
-6 1 8 558.53 43.09 23.52 0.0
-5 1 8 227.99 34.66 12.97 0.0
-4 1 8 48.34 21.48 8.46 0.0
-3 1 8 2294.29 38.10 50.11 0.0
-2 1 8 28.53 16.03 7.72 0.0
-1 1 8 380.70 19.75 19.76 180.0
0 1 8 831.54 29.78 29.94 0.0
1 1 8 26.41 18.68 1.78 180.0
2 1 8 296.10 26.23 17.04 180.0
3 1 8 130.25 26.63 10.67 180.0
4 1 8 0.00 29.01 2.22 180.0
5 1 8 164.80 54.96 7.79 180.0
6 1 8 390.92 128.00 22.95 180.0
7 1 8 0.00 95.64 0.32 0.0
8 1 8 13.76 109.58 4.35 180.0
9 1 8 0.00 125.87 6.04 180.0
-9 2 8 0.00 96.70 1.94 0.0
-8 2 8 24.23 70.89 1.05 180.0
-7 2 8 455.21 47.97 22.74 180.0
-6 2 8 268.74 41.67 17.71 0.0
-5 2 8 356.37 34.60 19.36 180.0
-4 2 8 2872.55 50.80 55.59 180.0
-3 2 8 11.90 18.87 2.98 0.0
-2 2 8 191.81 17.89 14.48 0.0
-1 2 8 2426.13 38.98 51.32 180.0
0 2 8 7299.48 90.36 89.06 180.0
1 2 8 1199.91 30.74 35.41 0.0
2 2 8 236.63 24.83 14.72 180.0
3 2 8 2191.45 58.29 47.51 180.0
4 2 8 53.16 32.17 7.80 180.0
5 2 8 56.06 58.19 7.26 180.0
6 2 8 24.59 85.81 5.57 180.0
7 2 8 4.40 98.62 10.44 180.0
8 2 8 31.91 109.62 1.11 180.0
-9 3 8 306.93 99.04 18.06 0.0
-8 3 8 247.97 73.58 16.29 0.0
-7 3 8 1231.40 59.17 32.97 0.0
-6 3 8 1103.03 53.86 32.59 0.0
-5 3 8 917.15 41.54 30.52 0.0
-4 3 8 117.11 27.85 12.02 0.0
-3 3 8 6360.72 89.33 84.26 0.0
-2 3 8 63.66 17.58 6.76 0.0
-1 3 8 1730.95 34.98 43.59 180.0
0 3 8 4145.76 61.38 66.86 0.0
1 3 8 169.08 23.44 5.57 0.0
2 3 8 628.55 32.71 27.22 180.0
3 3 8 2088.39 49.45 46.30 180.0
4 3 8 546.85 38.97 21.58 0.0
5 3 8 191.65 58.05 11.65 180.0
6 3 8 2156.09 126.14 47.85 180.0
7 3 8 72.57 142.55 8.70 0.0
8 3 8 153.82 110.93 12.11 180.0
-9 4 8 43.32 107.54 2.92 0.0
-8 4 8 88.63 60.25 8.88 180.0
-7 4 8 30.29 46.71 0.44 0.0
-6 4 8 43.24 38.16 10.01 0.0
-5 4 8 255.87 36.28 15.04 0.0
-4 4 8 270.61 32.83 14.51 0.0
-3 4 8 94.81 18.49 10.03 0.0
-2 4 8 3011.13 47.22 52.05 0.0
-1 4 8 56.47 18.46 7.46 0.0
0 4 8 1476.51 32.67 38.83 0.0
1 4 8 1138.69 33.64 32.91 0.0
2 4 8 214.33 25.78 14.28 0.0
3 4 8 1335.00 41.22 35.77 0.0
4 4 8 35.85 46.10 8.63 180.0
5 4 8 778.21 69.33 27.01 0.0
6 4 8 0.00 86.67 0.46 180.0
7 4 8 0.00 100.35 0.05 180.0
8 4 8 0.00 107.66 5.37 0.0
-9 5 8 65.27 93.50 9.13 0.0
-8 5 8 0.00 67.03 0.39 180.0
-7 5 8 103.75 49.38 7.19 0.0
-6 5 8 432.93 42.80 20.97 0.0
-5 5 8 2.35 34.95 0.62 0.0
-4 5 8 12.59 27.92 3.05 180.0
-3 5 8 1264.30 37.90 35.14 0.0
-2 5 8 49.77 19.83 4.23 0.0
-1 5 8 1475.75 34.27 39.58 180.0
0 5 8 1633.68 34.39 42.62 0.0
1 5 8 651.75 28.28 25.74 0.0
2 5 8 1733.58 47.78 44.08 180.0
3 5 8 39.85 28.75 3.31 180.0
4 5 8 787.65 65.52 28.47 0.0
5 5 8 77.41 110.80 12.61 180.0
6 5 8 213.84 92.48 18.13 180.0
7 5 8 126.19 103.22 7.97 0.0
8 5 8 40.74 183.86 0.13 180.0
-9 6 8 0.00 170.79 3.40 180.0
-8 6 8 20.18 70.27 2.62 180.0
-7 6 8 405.44 67.60 18.52 0.0
-6 6 8 52.26 49.13 0.37 0.0
-5 6 8 765.54 48.38 27.76 0.0
-4 6 8 1458.10 55.58 38.14 0.0
-3 6 8 0.00 27.56 0.30 0.0
-2 6 8 2422.59 43.54 49.09 0.0
-1 6 8 1824.55 40.71 44.14 0.0
0 6 8 3632.11 59.20 62.94 0.0
1 6 8 218.83 27.13 15.26 0.0
2 6 8 506.20 33.40 23.44 0.0
3 6 8 2962.41 69.57 54.00 0.0
4 6 8 13.73 56.25 4.81 0.0
5 6 8 246.70 65.85 21.27 0.0
6 6 8 117.86 93.89 6.28 0.0
7 6 8 335.75 109.19 12.44 0.0
8 6 8 161.91 195.64 1.65 0.0
-8 7 8 249.18 88.99 18.45 180.0
-7 7 8 87.16 79.78 9.10 180.0
-6 7 8 0.00 55.61 2.23 180.0
-5 7 8 1474.55 65.46 38.00 180.0
-4 7 8 0.00 43.31 0.60 180.0
-3 7 8 850.48 59.82 28.56 180.0
-2 7 8 20.61 29.48 3.55 0.0
-1 7 8 61.07 24.24 8.32 180.0
0 7 8 130.13 25.72 11.86 180.0
1 7 8 391.02 30.26 21.13 0.0
2 7 8 561.81 41.23 21.89 180.0
3 7 8 791.24 50.12 30.93 0.0
4 7 8 140.17 60.95 12.99 0.0
5 7 8 0.00 63.90 0.10 180.0
6 7 8 0.00 94.78 9.35 0.0
7 7 8 0.00 103.90 7.08 0.0
-8 8 8 79.64 85.86 8.89 0.0
-7 8 8 86.98 92.15 13.52 0.0
-6 8 8 43.84 61.32 1.32 0.0
-5 8 8 73.09 49.84 6.18 180.0
-4 8 8 661.83 54.83 23.33 0.0
-3 8 8 217.39 42.29 13.84 0.0
-2 8 8 119.49 38.95 10.28 180.0
-1 8 8 1483.76 45.28 38.83 0.0
0 8 8 18.69 29.76 2.86 180.0
1 8 8 257.23 35.60 16.51 180.0
2 8 8 584.76 47.28 28.16 0.0
3 8 8 781.75 112.83 23.81 0.0
4 8 8 43.79 62.12 1.68 180.0
5 8 8 0.00 67.21 7.84 180.0
6 8 8 16.45 97.55 13.57 0.0
7 8 8 135.55 214.29 9.45 0.0
-7 9 8 98.72 83.41 11.71 180.0
-6 9 8 168.68 65.95 13.14 180.0
-5 9 8 481.87 66.73 23.48 180.0
-4 9 8 8.49 49.85 3.38 180.0
-3 9 8 434.99 47.41 19.89 180.0
-2 9 8 147.90 43.25 11.45 180.0
-1 9 8 0.00 30.67 1.55 180.0
0 9 8 26.72 37.03 3.51 180.0
1 9 8 36.48 39.57 9.28 180.0
2 9 8 58.28 41.78 9.28 0.0
3 9 8 248.51 64.16 18.41 0.0
4 9 8 154.33 67.20 11.12 180.0
5 9 8 67.37 70.79 9.98 0.0
6 9 8 36.58 80.08 16.27 0.0
7 9 8 82.66 110.74 2.38 0.0
-7 10 8 0.00 81.61 2.04 180.0
-6 10 8 0.00 67.20 1.38 180.0
-5 10 8 8.84 62.90 6.32 180.0
-4 10 8 31.32 85.42 1.94 180.0
-3 10 8 55.89 46.78 6.29 180.0
-2 10 8 1263.58 76.12 33.46 180.0
-1 10 8 0.00 51.06 2.04 0.0
0 10 8 53.77 43.19 11.02 180.0
1 10 8 613.44 51.64 23.48 180.0
2 10 8 62.07 49.12 7.03 180.0
3 10 8 16.83 65.43 4.25 180.0
4 10 8 92.38 71.76 10.21 180.0
5 10 8 323.36 79.65 14.57 180.0
6 10 8 207.82 81.99 13.82 0.0
-6 11 8 60.81 70.65 8.04 180.0
-5 11 8 27.39 67.74 5.89 0.0
-4 11 8 45.40 66.37 4.26 0.0
-3 11 8 108.94 55.12 10.53 180.0
-2 11 8 0.00 52.65 0.26 180.0
-1 11 8 94.43 53.94 6.17 0.0
0 11 8 0.00 44.70 4.24 180.0
1 11 8 138.40 49.85 14.18 180.0
2 11 8 153.53 59.16 13.55 0.0
3 11 8 36.65 83.33 1.02 0.0
4 11 8 70.90 76.23 13.19 180.0
5 11 8 0.00 77.30 0.24 0.0
-5 12 8 159.89 83.72 8.57 180.0
-4 12 8 82.27 80.65 9.40 180.0
-3 12 8 0.00 86.09 5.38 180.0
-2 12 8 209.27 68.87 18.49 180.0
-1 12 8 60.22 73.91 4.76 180.0
0 12 8 225.15 54.29 13.68 180.0
1 12 8 179.35 58.88 16.24 180.0
2 12 8 81.74 61.94 4.89 180.0
3 12 8 45.23 90.97 10.37 180.0
4 12 8 75.71 153.01 9.88 180.0
5 12 8 92.23 97.64 6.18 180.0
-4 13 8 10.42 85.40 1.52 180.0
-3 13 8 12.67 70.53 1.45 0.0
-2 13 8 41.64 70.07 7.11 0.0
-1 13 8 11.30 67.30 5.00 0.0
0 13 8 106.33 71.98 5.77 0.0
1 13 8 276.24 63.92 16.82 180.0
2 13 8 105.33 107.43 6.36 0.0
3 13 8 0.00 77.34 2.88 180.0
-3 14 8 0.00 74.22 4.46 180.0
-2 14 8 115.33 76.30 10.49 0.0
-1 14 8 0.00 89.16 8.82 180.0
0 14 8 124.32 94.22 7.20 180.0
1 14 8 0.00 72.15 3.23 0.0
2 14 8 0.00 70.30 1.82 0.0
-9 1 9 255.30 106.00 15.38 0.0
-8 1 9 183.58 76.01 15.04 0.0
-7 1 9 0.00 55.68 3.79 0.0
-6 1 9 1197.64 54.41 33.94 0.0
-5 1 9 1955.26 51.93 45.31 0.0
-4 1 9 1039.77 34.96 31.04 180.0
-3 1 9 40.84 20.14 7.17 0.0
-2 1 9 2908.76 47.32 57.80 0.0
-1 1 9 1060.88 28.03 30.48 180.0
0 1 9 2374.32 56.14 50.84 180.0
1 1 9 51.51 22.37 8.40 0.0
2 1 9 1039.64 33.30 31.04 0.0
3 1 9 6136.59 115.77 81.21 180.0
4 1 9 800.26 61.20 32.19 180.0
5 1 9 636.21 93.05 24.59 0.0
6 1 9 554.88 146.68 27.99 180.0
7 1 9 159.63 107.29 18.63 180.0
8 1 9 202.91 120.98 9.17 180.0
-9 2 9 100.68 103.39 2.91 0.0
-8 2 9 87.01 75.02 3.85 180.0
-7 2 9 862.98 55.38 31.08 0.0
-6 2 9 473.39 46.75 20.66 0.0
-5 2 9 628.22 40.19 25.30 0.0
-4 2 9 873.75 33.13 28.78 0.0
-3 2 9 2930.54 50.77 57.79 0.0
-2 2 9 2961.85 46.07 56.01 0.0
-1 2 9 11.98 18.80 2.77 180.0
0 2 9 9142.66 111.60 97.34 0.0
1 2 9 1918.78 58.26 47.27 0.0
2 2 9 8.41 26.03 6.76 180.0
3 2 9 862.61 47.75 29.51 0.0
4 2 9 640.07 56.23 21.93 0.0
5 2 9 668.98 94.04 24.12 0.0
6 2 9 73.99 105.81 13.09 180.0
7 2 9 0.00 152.51 0.45 0.0
8 2 9 77.35 116.49 5.20 0.0
-9 3 9 176.96 103.43 0.81 180.0
-8 3 9 0.00 74.46 5.37 180.0
-7 3 9 0.00 48.01 3.98 180.0
-6 3 9 87.88 62.61 7.86 0.0
-5 3 9 63.36 42.19 7.17 180.0
-4 3 9 504.44 36.98 22.39 180.0
-3 3 9 47.57 22.02 6.59 180.0
-2 3 9 2134.91 40.96 46.97 0.0
-1 3 9 135.79 21.20 13.08 180.0
0 3 9 1543.07 36.23 40.84 180.0
1 3 9 759.18 31.20 27.45 0.0
2 3 9 217.12 29.84 15.90 0.0
3 3 9 62.42 30.43 7.02 180.0
4 3 9 0.00 43.82 2.39 0.0
5 3 9 99.46 61.46 6.76 0.0
6 3 9 0.00 93.84 1.02 180.0
7 3 9 0.00 148.44 0.37 180.0
8 3 9 45.06 246.67 3.32 0.0
-9 4 9 34.28 211.41 3.09 0.0
-8 4 9 156.78 69.99 0.43 0.0
-7 4 9 1428.48 102.53 37.63 0.0
-6 4 9 133.20 45.97 10.48 0.0
-5 4 9 30.11 36.34 6.23 0.0
-4 4 9 602.72 39.52 25.72 0.0
-3 4 9 5173.72 70.87 74.91 0.0
-2 4 9 1635.32 36.44 42.41 0.0
-1 4 9 777.37 28.73 28.61 180.0
0 4 9 6368.44 83.82 81.72 0.0
1 4 9 1749.30 44.12 42.85 0.0
2 4 9 34.30 27.48 7.92 0.0
3 4 9 17.45 36.13 8.65 0.0
4 4 9 1126.43 74.94 30.61 0.0
5 4 9 606.65 72.05 22.84 0.0
6 4 9 244.61 98.03 17.90 180.0
7 4 9 110.14 110.94 8.23 0.0
8 4 9 0.00 181.47 4.48 0.0
-9 5 9 27.79 104.40 7.55 180.0
-8 5 9 501.01 77.72 23.81 180.0
-7 5 9 26.44 65.51 9.14 180.0
-6 5 9 168.10 43.03 12.30 180.0
-5 5 9 1602.27 55.32 40.44 180.0
-4 5 9 293.78 41.67 15.95 0.0
-3 5 9 790.14 37.82 27.62 180.0
-2 5 9 9.78 23.38 2.02 0.0
-1 5 9 32.75 23.13 7.47 180.0
0 5 9 360.80 26.72 20.01 0.0
1 5 9 1154.13 35.03 31.98 0.0
2 5 9 415.80 30.24 18.89 180.0
3 5 9 2412.52 83.81 49.57 0.0
4 5 9 0.66 58.87 10.79 0.0
5 5 9 90.66 66.83 9.45 0.0
6 5 9 232.69 100.10 17.45 0.0
7 5 9 0.00 130.79 10.10 0.0
8 5 9 140.94 196.39 11.91 0.0
-8 6 9 0.00 72.75 0.34 0.0
-7 6 9 0.00 115.69 4.71 0.0
-6 6 9 0.00 51.64 5.74 0.0
-5 6 9 408.85 53.38 21.57 180.0
-4 6 9 39.47 46.10 5.10 0.0
-3 6 9 776.06 46.85 26.72 0.0
-2 6 9 1348.27 37.95 36.45 180.0
-1 6 9 449.36 28.18 21.03 180.0
0 6 9 150.86 26.69 11.70 0.0
1 6 9 497.12 32.20 22.94 0.0
2 6 9 559.00 52.09 21.32 180.0
3 6 9 527.66 63.08 22.00 180.0
4 6 9 759.86 71.72 27.48 0.0
5 6 9 0.00 88.70 3.66 180.0
6 6 9 0.00 98.46 1.04 180.0
7 6 9 0.00 110.21 3.97 0.0
-8 7 9 121.79 92.27 13.38 180.0
-7 7 9 0.00 132.89 4.73 180.0
-6 7 9 55.43 62.61 8.46 180.0
-5 7 9 473.77 56.43 22.56 180.0
-4 7 9 231.84 51.39 14.81 0.0
-3 7 9 10.87 49.57 1.55 0.0
-2 7 9 1152.73 40.59 34.14 180.0
-1 7 9 59.52 29.72 7.41 0.0
0 7 9 2038.94 52.11 45.87 0.0
1 7 9 289.71 39.70 17.70 180.0
2 7 9 455.57 47.36 17.74 180.0
3 7 9 1858.21 154.59 42.73 0.0
4 7 9 97.00 64.79 14.21 0.0
5 7 9 31.82 84.88 7.27 180.0
6 7 9 0.00 112.11 7.22 0.0
7 7 9 228.29 115.62 13.41 0.0
-8 8 9 0.00 87.26 1.32 180.0
-7 8 9 96.86 113.99 12.55 180.0
-6 8 9 31.89 74.77 4.42 180.0
-5 8 9 471.33 58.44 21.16 180.0
-4 8 9 567.99 57.55 25.01 180.0
-3 8 9 172.04 44.63 12.66 180.0
-2 8 9 1330.03 57.05 36.24 180.0
-1 8 9 468.77 38.20 22.40 180.0
0 8 9 533.41 47.13 22.29 180.0
1 8 9 271.48 41.98 14.92 180.0
2 8 9 863.70 69.33 28.29 180.0
3 8 9 214.68 64.28 15.34 180.0
4 8 9 137.43 83.92 9.74 0.0
5 8 9 433.25 119.83 20.31 180.0
6 8 9 0.00 105.28 2.49 0.0
7 8 9 0.00 112.39 2.01 0.0
-7 9 9 0.00 110.45 8.87 0.0
-6 9 9 61.94 68.52 1.63 180.0
-5 9 9 45.41 62.82 4.43 0.0
-4 9 9 126.24 54.71 9.93 0.0
-3 9 9 109.33 46.09 12.19 0.0
-2 9 9 733.02 53.00 26.77 180.0
-1 9 9 91.66 38.29 10.51 0.0
0 9 9 708.74 51.52 25.94 0.0
1 9 9 968.06 52.52 32.55 180.0
2 9 9 200.37 54.62 10.35 180.0
3 9 9 14.38 65.98 6.06 0.0
4 9 9 79.24 70.22 6.11 0.0
5 9 9 394.23 81.93 16.74 180.0
6 9 9 164.05 110.30 6.65 180.0
-7 10 9 157.08 110.01 8.48 180.0
-6 10 9 154.28 72.63 9.05 180.0
-5 10 9 0.00 66.91 4.75 180.0
-4 10 9 299.10 68.55 15.79 180.0
-3 10 9 299.73 51.82 15.95 180.0
-2 10 9 98.63 54.40 8.58 180.0
-1 10 9 20.75 42.01 8.47 180.0
0 10 9 173.88 47.92 14.52 180.0
1 10 9 740.65 57.79 24.56 180.0
2 10 9 0.00 63.28 3.94 180.0
3 10 9 0.00 69.99 0.89 0.0
4 10 9 0.00 75.07 8.82 180.0
5 10 9 241.50 87.38 12.86 180.0
6 10 9 0.00 111.86 1.63 180.0
-6 11 9 43.10 74.77 0.85 0.0
-5 11 9 113.10 73.54 12.59 0.0
-4 11 9 36.11 84.14 3.73 0.0
-3 11 9 76.52 66.89 8.41 0.0
-2 11 9 0.00 57.11 8.15 180.0
-1 11 9 0.00 78.00 0.25 180.0
0 11 9 31.14 48.32 6.75 0.0
1 11 9 240.30 66.13 16.05 180.0
2 11 9 0.00 68.58 3.63 180.0
3 11 9 0.00 86.72 8.30 180.0
4 11 9 0.00 90.35 2.93 180.0
5 11 9 175.02 87.07 13.90 180.0
-5 12 9 193.83 91.35 12.56 0.0
-4 12 9 0.00 83.45 5.06 0.0
-3 12 9 215.82 72.65 15.46 180.0
-2 12 9 128.42 69.68 11.52 0.0
-1 12 9 100.63 60.91 8.42 0.0
0 12 9 46.29 55.84 3.18 0.0
1 12 9 23.50 61.65 6.21 180.0
2 12 9 73.61 74.16 6.66 0.0
3 12 9 0.00 92.51 3.03 0.0
4 12 9 39.70 99.23 7.85 180.0
-4 13 9 0.91 90.60 0.02 180.0
-3 13 9 0.33 78.66 0.04 180.0
-2 13 9 31.38 104.55 0.58 0.0
-1 13 9 138.01 88.97 7.05 0.0
0 13 9 158.92 92.57 10.22 180.0
1 13 9 0.00 64.75 4.25 180.0
2 13 9 51.23 71.04 6.30 0.0
3 13 9 135.80 107.40 2.08 180.0
-2 14 9 143.61 141.10 12.27 0.0
-1 14 9 96.46 95.47 6.10 0.0
0 14 9 165.55 96.61 7.82 0.0
1 14 9 97.48 148.00 3.88 180.0
-9 0 10 159.03 156.84 19.70 0.0
-8 0 10 0.00 135.34 6.11 0.0
-7 0 10 287.85 107.76 20.85 0.0
-6 0 10 811.20 62.69 26.73 0.0
-5 0 10 4924.39 138.25 71.83 0.0
-4 0 10 0.00 39.94 1.51 0.0
-3 0 10 219.73 40.17 14.38 0.0
-2 0 10 15230.38 239.91 130.55 0.0
-1 0 10 468.09 34.35 22.72 0.0
0 0 10 0.00 31.95 0.30 180.0
1 0 10 160.32 37.65 14.39 0.0
2 0 10 4620.71 194.23 69.13 0.0
3 0 10 453.33 68.04 21.00 0.0
4 0 10 738.61 110.45 27.76 180.0
6 0 10 0.00 142.48 0.89 180.0
7 0 10 131.19 162.61 7.47 0.0
8 0 10 133.82 178.53 10.02 180.0
-9 1 10 73.63 109.23 1.84 180.0
-8 1 10 308.99 82.36 14.55 180.0
-7 1 10 0.00 75.00 5.18 180.0
-6 1 10 0.54 44.22 0.72 0.0
-5 1 10 301.31 34.71 17.26 180.0
-4 1 10 13.05 28.11 5.73 0.0
-3 1 10 157.39 27.89 12.87 0.0
-2 1 10 83.00 28.33 8.88 0.0
-1 1 10 279.07 21.94 17.05 180.0
0 1 10 101.28 24.09 9.27 0.0
1 1 10 4043.51 69.22 65.35 0.0
2 1 10 1.69 30.05 1.04 180.0
3 1 10 23.58 43.27 4.00 180.0
4 1 10 264.12 71.89 18.68 0.0
5 1 10 160.68 129.51 16.54 0.0
6 1 10 152.47 141.92 9.28 0.0
7 1 10 13.38 112.17 3.59 0.0
8 1 10 0.00 149.72 5.64 0.0
-9 2 10 117.42 109.15 15.55 0.0
-8 2 10 4.45 78.21 0.52 180.0
-7 2 10 0.00 49.48 0.10 0.0
-6 2 10 330.52 48.92 17.57 0.0
-5 2 10 2316.30 67.65 47.87 0.0
-4 2 10 113.36 31.40 10.25 180.0
-3 2 10 15.52 26.73 2.83 180.0
-2 2 10 2780.90 48.79 56.32 0.0
-1 2 10 476.91 27.88 23.07 0.0
0 2 10 0.00 23.88 4.12 0.0
1 2 10 104.60 26.84 10.23 180.0
2 2 10 2250.69 69.59 46.13 0.0
3 2 10 13.69 49.00 1.56 0.0
4 2 10 63.34 58.62 10.94 180.0
5 2 10 141.11 152.29 10.62 0.0
6 2 10 0.00 118.22 0.95 180.0
7 2 10 62.45 167.68 3.73 0.0
8 2 10 48.11 125.71 4.11 180.0
-9 3 10 0.00 103.81 4.50 180.0
-8 3 10 657.39 104.11 26.20 180.0
-7 3 10 39.40 52.41 3.08 180.0
-6 3 10 116.93 48.29 8.75 0.0
-5 3 10 1111.42 49.96 31.95 180.0
-4 3 10 253.09 29.68 16.21 180.0
-3 3 10 1215.86 37.01 34.35 0.0
-2 3 10 2694.65 50.90 51.97 0.0
-1 3 10 2618.12 49.93 54.08 180.0
0 3 10 526.94 30.32 22.36 0.0
1 3 10 9480.99 139.34 99.31 0.0
2 3 10 145.64 36.38 11.29 180.0
3 3 10 200.64 57.52 14.05 0.0
4 3 10 1230.87 85.10 34.73 0.0
5 3 10 669.38 100.74 24.69 0.0
6 3 10 0.00 102.55 9.14 0.0
7 3 10 91.84 169.88 8.61 0.0
8 3 10 267.75 246.07 12.30 0.0
-8 4 10 0.00 115.78 6.15 180.0
-7 4 10 359.36 72.57 21.39 180.0
-6 4 10 35.80 48.22 7.55 180.0
-5 4 10 214.63 41.27 12.69 180.0
-4 4 10 206.45 38.35 12.85 180.0
-3 4 10 1569.33 43.71 39.02 180.0
-2 4 10 1194.78 40.29 33.31 180.0
-1 4 10 108.67 28.34 9.37 0.0
0 4 10 998.09 39.98 32.93 180.0
1 4 10 28.83 29.01 8.78 180.0
2 4 10 124.19 34.96 9.71 180.0
3 4 10 318.23 60.80 19.17 180.0
4 4 10 133.95 64.79 17.11 0.0
5 4 10 0.00 89.49 4.16 180.0
6 4 10 87.73 105.41 2.28 0.0
7 4 10 0.00 116.00 0.01 0.0
-8 5 10 204.17 78.06 14.57 180.0
-7 5 10 7.24 69.34 4.89 0.0
-6 5 10 527.10 70.51 22.84 0.0
-5 5 10 292.07 54.46 19.03 180.0
-4 5 10 952.38 53.03 30.09 180.0
-3 5 10 2272.09 53.62 48.23 0.0
-2 5 10 329.06 28.33 17.93 0.0
-1 5 10 1550.58 47.95 38.08 180.0
0 5 10 282.72 29.85 15.26 0.0
1 5 10 1115.77 44.47 32.37 0.0
2 5 10 16.00 37.97 4.11 180.0
3 5 10 110.75 59.14 7.93 180.0
4 5 10 546.03 72.66 23.79 0.0
5 5 10 226.10 99.14 9.05 0.0
6 5 10 0.00 102.96 6.96 180.0
7 5 10 0.00 117.39 6.78 0.0
-8 6 10 22.22 96.19 3.18 180.0
-7 6 10 328.92 92.79 21.81 180.0
-6 6 10 447.26 61.24 20.63 180.0
-5 6 10 1156.57 66.94 35.04 180.0
-4 6 10 68.61 49.10 11.43 180.0
-3 6 10 561.28 53.41 23.19 180.0
-2 6 10 2700.19 64.41 53.58 180.0
-1 6 10 517.48 35.16 24.18 180.0
0 6 10 274.99 35.47 16.18 180.0
1 6 10 155.96 36.11 10.48 180.0
2 6 10 1455.42 60.97 37.75 180.0
3 6 10 0.00 60.13 4.27 180.0
4 6 10 90.44 65.53 10.12 0.0
5 6 10 426.55 78.92 14.99 180.0
6 6 10 40.66 261.71 3.83 0.0
7 6 10 0.00 120.59 1.50 180.0
-8 7 10 0.00 94.62 6.68 0.0
-7 7 10 25.37 88.25 4.70 0.0
-6 7 10 155.36 74.06 13.18 0.0
-5 7 10 97.53 55.54 11.13 0.0
-4 7 10 299.98 55.15 19.96 180.0
-3 7 10 827.07 82.05 26.84 0.0
-2 7 10 476.93 37.41 21.50 180.0
-1 7 10 246.17 49.09 14.93 180.0
0 7 10 0.00 34.83 0.86 0.0
1 7 10 5.68 39.59 9.68 180.0
2 7 10 187.45 51.85 13.28 180.0
3 7 10 1056.03 79.32 31.90 180.0
4 7 10 153.69 80.71 11.99 0.0
5 7 10 82.61 76.52 15.13 180.0
6 7 10 209.29 173.58 10.99 180.0
7 7 10 0.00 119.87 0.64 0.0
-7 8 10 0.00 103.02 1.01 0.0
-6 8 10 307.20 74.38 17.39 180.0
-5 8 10 139.11 67.25 7.50 180.0
-4 8 10 0.00 53.70 4.38 0.0
-3 8 10 71.87 52.38 3.42 180.0
-2 8 10 603.99 52.04 22.50 180.0
-1 8 10 177.36 37.82 13.99 180.0
0 8 10 461.53 49.40 19.93 0.0
1 8 10 218.61 45.26 14.09 180.0
2 8 10 588.62 59.90 20.80 180.0
3 8 10 0.00 65.87 3.21 0.0
4 8 10 0.00 71.26 3.95 0.0
5 8 10 178.42 79.43 10.67 180.0
6 8 10 0.00 115.67 6.45 180.0
-7 9 10 48.49 92.99 6.42 0.0
-6 9 10 0.00 71.28 3.07 180.0
-5 9 10 147.44 70.45 7.62 0.0
-4 9 10 0.00 56.92 0.64 0.0
-3 9 10 0.00 54.65 2.35 180.0
-2 9 10 269.27 50.74 17.80 180.0
-1 9 10 83.75 42.10 6.73 0.0
0 9 10 65.95 47.07 8.38 180.0
1 9 10 718.64 57.26 27.72 180.0
2 9 10 0.24 55.97 5.54 180.0
3 9 10 199.70 72.79 14.82 180.0
4 9 10 0.00 74.75 1.05 180.0
5 9 10 158.55 84.28 14.15 180.0
6 9 10 17.40 117.09 10.01 180.0
-6 10 10 0.00 75.12 0.83 0.0
-5 10 10 0.00 72.13 5.90 0.0
-4 10 10 188.81 71.74 13.86 0.0
-3 10 10 48.78 68.50 11.91 0.0
-2 10 10 0.00 58.01 6.01 0.0
-1 10 10 0.00 45.38 7.29 0.0
0 10 10 882.21 60.08 27.69 0.0
1 10 10 128.47 59.76 13.01 180.0
2 10 10 0.00 66.69 0.02 0.0
3 10 10 281.55 78.46 15.45 0.0
4 10 10 0.00 79.16 4.94 180.0
5 10 10 1.62 90.62 0.45 180.0
-5 11 10 138.80 91.47 0.54 0.0
-4 11 10 104.56 89.54 9.91 0.0
-3 11 10 77.87 72.65 10.44 180.0
-2 11 10 33.55 65.94 10.20 180.0
-1 11 10 198.81 62.05 10.23 0.0
0 11 10 0.00 51.30 0.18 180.0
1 11 10 32.83 61.84 6.69 180.0
2 11 10 0.00 71.50 2.23 180.0
3 11 10 0.00 199.09 7.13 0.0
4 11 10 71.42 101.86 6.28 180.0
-4 12 10 4.22 90.97 11.15 0.0
-3 12 10 0.17 74.53 7.04 0.0
-2 12 10 0.00 72.47 6.09 0.0
-1 12 10 251.77 93.86 10.98 0.0
0 12 10 212.57 69.29 13.08 0.0
1 12 10 83.75 65.94 3.23 180.0
2 12 10 42.46 77.75 7.30 0.0
3 12 10 31.93 136.94 8.02 0.0
-3 13 10 157.77 80.07 9.23 180.0
-2 13 10 0.00 77.46 0.57 180.0
-1 13 10 142.30 96.62 9.35 0.0
0 13 10 22.54 97.42 3.32 0.0
1 13 10 0.00 67.72 0.85 0.0
2 13 10 53.91 82.48 2.01 0.0
-8 1 11 59.39 99.70 4.32 180.0
-7 1 11 317.08 67.08 13.87 180.0
-6 1 11 0.00 47.11 4.52 180.0
-5 1 11 1361.19 70.39 34.46 0.0
-4 1 11 43.23 31.23 3.99 0.0
-3 1 11 788.87 37.13 26.95 180.0
-2 1 11 4061.51 69.82 65.40 0.0
-1 1 11 1091.57 33.49 35.58 0.0
0 1 11 103.59 28.46 10.23 180.0
1 1 11 2380.97 91.33 47.73 0.0
2 1 11 1208.70 62.18 35.73 0.0
3 1 11 0.00 46.82 4.63 0.0
4 1 11 223.21 128.38 14.57 0.0
5 1 11 1280.80 169.69 37.31 0.0
6 1 11 8.04 155.21 1.27 0.0
7 1 11 196.29 159.44 7.60 180.0
-8 2 11 274.91 104.96 18.65 180.0
-7 2 11 677.65 61.01 26.29 180.0
-6 2 11 3.45 48.80 2.54 0.0
-5 2 11 2105.99 65.18 44.34 180.0
-4 2 11 1723.17 52.05 41.50 180.0
-3 2 11 295.11 32.57 17.58 180.0
-2 2 11 467.07 34.05 21.34 180.0
-1 2 11 179.23 28.86 12.64 180.0
0 2 11 2704.40 57.08 54.39 180.0
1 2 11 143.64 31.34 15.16 0.0
2 2 11 98.39 47.28 5.32 180.0
3 2 11 248.32 74.30 13.85 180.0
4 2 11 176.88 77.71 15.92 0.0
5 2 11 4.83 98.09 0.30 180.0
6 2 11 0.00 110.48 5.59 0.0
7 2 11 37.22 176.58 3.09 180.0
-8 3 11 71.92 121.55 7.19 0.0
-7 3 11 5.43 83.05 5.02 180.0
-6 3 11 16.95 50.13 2.54 180.0
-5 3 11 271.51 43.83 16.46 0.0
-4 3 11 187.87 35.46 12.38 180.0
-3 3 11 60.92 33.03 9.15 0.0
-2 3 11 0.00 28.37 1.14 180.0
-1 3 11 274.84 33.43 13.95 180.0
0 3 11 40.96 30.87 3.86 180.0
1 3 11 0.00 39.04 3.01 0.0
2 3 11 244.71 70.47 16.85 0.0
3 3 11 751.99 71.87 24.30 180.0
4 3 11 0.00 64.54 2.86 180.0
5 3 11 29.15 98.26 8.29 0.0
6 3 11 0.00 107.37 0.57 180.0
7 3 11 0.00 173.64 3.42 180.0
-8 4 11 473.11 84.28 16.95 180.0
-7 4 11 583.72 79.81 25.45 180.0
-6 4 11 0.00 57.05 3.40 0.0
-5 4 11 696.39 91.92 28.39 180.0
-4 4 11 1321.96 51.44 37.96 180.0
-3 4 11 253.67 37.98 18.71 180.0
-2 4 11 26.31 31.29 2.85 180.0
-1 4 11 929.52 46.20 30.70 180.0
0 4 11 1269.34 55.24 35.08 180.0
1 4 11 894.91 51.34 30.15 0.0
2 4 11 667.08 66.85 26.99 180.0
3 4 11 416.18 68.47 14.17 180.0
4 4 11 222.52 69.73 14.85 0.0
5 4 11 38.49 99.84 3.96 0.0
6 4 11 22.20 230.09 0.57 180.0
7 4 11 22.41 126.77 5.40 180.0
-8 5 11 82.85 80.81 10.72 0.0
-7 5 11 31.88 93.47 7.45 0.0
-6 5 11 73.04 69.20 4.20 0.0
-5 5 11 101.84 55.60 13.97 180.0
-4 5 11 522.97 55.56 23.23 180.0
-3 5 11 482.62 40.87 22.82 0.0
-2 5 11 1397.62 48.13 38.18 180.0
-1 5 11 314.88 34.84 17.95 180.0
0 5 11 506.27 39.24 22.36 180.0
1 5 11 640.72 45.15 29.03 180.0
2 5 11 249.61 61.33 16.22 180.0
3 5 11 899.89 76.73 29.16 180.0
4 5 11 0.00 68.74 3.31 0.0
5 5 11 772.88 114.73 25.47 180.0
6 5 11 51.99 128.63 6.56 180.0
7 5 11 10.29 126.82 1.28 180.0
-8 6 11 0.00 176.99 1.30 0.0
-7 6 11 0.00 93.45 0.34 0.0
-6 6 11 74.03 88.43 2.88 0.0
-5 6 11 109.47 57.06 9.22 0.0
-4 6 11 36.92 53.55 12.15 180.0
-3 6 11 485.42 45.07 20.02 0.0
-2 6 11 194.57 37.29 14.29 0.0
-1 6 11 807.20 40.68 27.73 180.0
0 6 11 46.48 36.17 6.54 0.0
1 6 11 498.60 78.23 20.87 0.0
2 6 11 0.00 61.11 7.32 180.0
3 6 11 451.93 72.40 19.66 180.0
4 6 11 53.61 71.62 4.45 0.0
5 6 11 50.78 106.70 5.50 0.0
6 6 11 15.27 114.75 10.09 180.0
-7 7 11 128.94 95.02 9.30 0.0
-6 7 11 0.00 88.53 3.72 180.0
-5 7 11 332.57 62.66 18.50 180.0
-4 7 11 0.00 55.06 1.94 0.0
-3 7 11 95.91 54.77 8.97 0.0
-2 7 11 1425.69 50.68 37.08 180.0
-1 7 11 350.85 40.82 17.82 180.0
0 7 11 47.55 42.03 6.43 0.0
1 7 11 203.84 53.05 16.24 180.0
2 7 11 693.33 74.63 27.03 180.0
3 7 11 0.00 68.70 11.00 180.0
4 7 11 0.00 84.54 3.32 0.0
5 7 11 312.31 85.91 18.10 180.0
6 7 11 120.83 120.82 7.47 180.0
-7 8 11 200.37 100.92 12.68 0.0
-6 8 11 80.49 117.63 8.28 0.0
-5 8 11 117.47 70.55 17.81 0.0
-4 8 11 88.04 59.17 11.71 0.0
-3 8 11 1097.42 115.02 29.68 0.0
-2 8 11 144.18 42.75 12.97 0.0
-1 8 11 0.00 42.69 4.80 180.0
0 8 11 576.33 54.58 22.90 0.0
1 8 11 58.92 54.83 5.09 0.0
2 8 11 7.88 65.76 3.29 0.0
3 8 11 0.00 70.45 2.99 180.0
4 8 11 0.00 75.39 3.57 180.0
5 8 11 15.85 83.81 3.06 0.0
6 8 11 46.64 166.12 9.80 180.0
-6 9 11 85.16 77.70 5.56 180.0
-5 9 11 117.67 73.74 9.66 180.0
-4 9 11 214.04 77.56 14.93 0.0
-3 9 11 0.00 57.94 0.16 180.0
-2 9 11 213.43 60.77 11.19 180.0
-1 9 11 29.54 45.36 4.42 180.0
0 9 11 891.95 60.17 26.78 0.0
1 9 11 14.16 65.43 6.64 0.0
2 9 11 629.30 93.34 21.53 180.0
3 9 11 294.70 78.76 14.58 0.0
4 9 11 0.00 80.08 5.27 0.0
5 9 11 0.00 86.31 2.08 180.0
-6 10 11 0.00 140.10 6.88 0.0
-5 10 11 134.09 77.75 6.98 0.0
-4 10 11 294.00 85.73 10.59 0.0
-3 10 11 58.61 87.65 6.67 0.0
-2 10 11 6.68 62.14 0.33 0.0
-1 10 11 200.11 47.43 14.71 0.0
0 10 11 111.39 59.81 9.92 0.0
1 10 11 3.47 63.33 3.01 180.0
2 10 11 0.00 83.84 1.85 0.0
3 10 11 0.00 94.67 5.65 0.0
4 10 11 60.96 101.09 2.17 0.0
-5 11 11 0.00 218.68 5.19 180.0
-4 11 11 227.31 97.88 11.30 0.0
-3 11 11 0.08 92.71 1.20 0.0
-2 11 11 95.32 74.91 6.78 0.0
-1 11 11 0.74 63.38 5.30 0.0
0 11 11 297.57 65.98 17.08 0.0
1 11 11 0.00 64.88 6.27 0.0
2 11 11 47.23 78.65 3.96 180.0
3 11 11 487.12 109.39 22.62 0.0
-3 12 11 19.07 95.09 3.00 180.0
-2 12 11 190.47 80.61 9.43 180.0
-1 12 11 0.00 93.42 10.15 0.0
0 12 11 38.41 63.20 6.53 180.0
1 12 11 12.02 69.93 1.53 0.0
2 12 11 0.00 82.34 3.87 180.0
-8 0 12 71.84 148.75 5.77 180.0
-7 0 12 1100.26 113.93 33.09 180.0
-6 0 12 227.40 65.67 16.14 180.0
-5 0 12 344.93 64.93 21.75 180.0
-4 0 12 284.53 51.55 17.79 180.0
-3 0 12 1897.53 73.26 42.62 180.0
-2 0 12 137.35 46.18 11.36 180.0
-1 0 12 1133.04 60.33 32.19 0.0
0 0 12 3734.07 116.93 60.62 180.0
1 0 12 70.17 65.95 8.03 0.0
2 0 12 696.14 82.43 26.16 0.0
3 0 12 0.00 73.91 6.40 0.0
4 0 12 328.65 141.10 11.91 180.0
6 0 12 1499.61 205.61 32.20 0.0
7 0 12 30.02 183.73 14.22 180.0
-8 1 12 0.00 101.87 2.19 0.0
-7 1 12 10.75 88.92 7.51 180.0
-6 1 12 23.14 51.82 3.97 0.0
-5 1 12 38.84 47.15 5.42 180.0
-4 1 12 1013.75 46.65 30.87 180.0
-3 1 12 0.00 32.26 4.50 0.0
-2 1 12 164.85 35.11 12.43 180.0
-1 1 12 616.77 37.85 25.71 180.0
0 1 12 314.11 40.23 18.99 180.0
1 1 12 34.66 46.50 5.96 180.0
2 1 12 82.42 50.59 11.73 180.0
3 1 12 799.98 74.19 28.18 180.0
4 1 12 134.91 138.72 6.76 0.0
5 1 12 184.47 150.95 6.32 180.0
6 1 12 0.00 162.67 5.61 180.0
7 1 12 27.16 166.74 1.69 180.0
-8 2 12 0.00 104.21 0.90 180.0
-7 2 12 261.32 74.91 13.99 180.0
-6 2 12 79.55 59.34 12.00 180.0
-5 2 12 24.83 41.58 2.87 180.0
-4 2 12 43.00 36.76 5.36 180.0
-3 2 12 818.69 43.15 28.42 180.0
-2 2 12 47.96 34.45 4.94 0.0
-1 2 12 214.32 36.13 15.07 0.0
0 2 12 1491.43 59.39 37.63 180.0
1 2 12 0.00 49.45 4.44 0.0
2 2 12 481.20 115.42 20.64 0.0
3 2 12 35.86 74.25 1.52 180.0
4 2 12 416.45 138.79 14.14 180.0
5 2 12 180.17 108.79 10.03 0.0
6 2 12 114.53 122.78 13.37 0.0
7 2 12 63.24 188.18 7.85 180.0
-8 3 12 0.42 78.41 0.16 180.0
-7 3 12 109.43 76.28 17.37 180.0
-6 3 12 167.50 61.69 11.73 0.0
-5 3 12 334.15 58.67 19.88 180.0
-4 3 12 2040.53 70.76 44.07 180.0
-3 3 12 136.06 44.44 12.60 0.0
-2 3 12 716.07 45.54 28.34 180.0
-1 3 12 2682.08 66.90 53.50 180.0
0 3 12 1538.94 60.35 38.69 180.0
1 3 12 174.39 56.53 9.60 0.0
2 3 12 704.99 245.13 24.97 180.0
3 3 12 2956.81 138.79 51.19 180.0
4 3 12 18.92 92.07 4.47 0.0
5 3 12 41.81 106.05 7.45 180.0
6 3 12 43.11 214.07 9.37 180.0
-8 4 12 212.85 85.43 11.80 0.0
-7 4 12 96.14 78.18 9.33 0.0
-6 4 12 0.00 70.97 2.08 0.0
-5 4 12 781.65 99.78 30.44 0.0
-4 4 12 2.53 38.32 0.54 0.0
-3 4 12 114.41 71.79 10.57 0.0
-2 4 12 221.60 45.52 13.53 0.0
-1 4 12 0.00 39.07 2.87 180.0
0 4 12 92.88 48.24 11.08 0.0
1 4 12 0.00 48.42 3.99 180.0
2 4 12 0.00 61.85 1.89 180.0
3 4 12 153.61 69.36 12.47 180.0
4 4 12 30.81 83.99 1.03 180.0
5 4 12 0.00 107.02 0.60 0.0
6 4 12 0.00 121.03 11.76 180.0
-7 5 12 0.00 137.00 2.37 180.0
-6 5 12 86.13 92.04 8.74 0.0
-5 5 12 271.39 59.46 16.36 180.0
-4 5 12 358.79 58.35 19.00 180.0
-3 5 12 12.81 40.25 2.99 0.0
-2 5 12 154.53 41.78 9.72 0.0
-1 5 12 1210.10 46.32 34.64 180.0
0 5 12 551.34 43.33 22.91 180.0
1 5 12 855.80 64.04 27.72 0.0
2 5 12 227.42 66.24 16.88 180.0
3 5 12 702.60 79.93 26.41 180.0
4 5 12 7.16 75.14 5.47 0.0
5 5 12 24.76 111.61 3.02 0.0
6 5 12 199.60 126.67 12.17 180.0
-7 6 12 278.33 103.26 17.84 0.0
-6 6 12 0.00 102.15 11.13 0.0
-5 6 12 178.24 61.47 15.45 0.0
-4 6 12 153.73 58.42 11.85 0.0
-3 6 12 991.29 49.73 30.47 0.0
-2 6 12 0.00 41.45 4.30 180.0
-1 6 12 29.13 38.89 2.52 180.0
0 6 12 730.15 46.58 27.79 0.0
1 6 12 31.88 54.57 3.05 180.0
2 6 12 0.00 66.68 10.13 180.0
3 6 12 95.79 71.25 12.51 180.0
4 6 12 0.00 76.39 7.40 0.0
5 6 12 0.00 110.45 1.59 180.0
6 6 12 298.28 143.80 18.02 180.0
-7 7 12 285.16 105.89 8.15 0.0
-6 7 12 117.40 97.44 8.40 0.0
-5 7 12 86.30 71.87 6.13 180.0
-4 7 12 0.00 80.65 2.29 0.0
-3 7 12 129.56 59.04 9.53 0.0
-2 7 12 1003.02 49.42 30.58 0.0
-1 7 12 18.75 40.62 5.37 180.0
0 7 12 260.05 57.02 14.87 0.0
1 7 12 478.17 79.69 18.53 0.0
2 7 12 0.00 69.96 2.17 180.0
3 7 12 195.15 75.38 14.55 0.0
4 7 12 0.00 77.83 1.82 0.0
5 7 12 238.80 121.67 11.73 0.0
-6 8 12 96.03 98.93 2.51 0.0
-5 8 12 249.46 77.80 12.53 180.0
-4 8 12 15.60 72.14 9.91 0.0
-3 8 12 494.54 66.85 22.53 0.0
-2 8 12 206.61 43.36 11.89 180.0
-1 8 12 221.85 48.76 14.89 180.0
0 8 12 413.23 62.90 19.55 0.0
1 8 12 151.22 67.44 10.57 0.0
2 8 12 352.10 77.15 15.90 180.0
3 8 12 0.00 76.35 4.61 0.0
4 8 12 74.79 154.53 9.09 0.0
5 8 12 116.47 120.82 5.47 180.0
-5 9 12 7.65 77.43 3.37 0.0
-4 9 12 333.71 79.68 19.93 0.0
-3 9 12 95.20 73.91 6.19 0.0
-2 9 12 210.18 64.65 12.79 0.0
-1 9 12 0.00 60.76 2.83 0.0
0 9 12 459.63 64.29 22.09 0.0
1 9 12 258.57 74.10 17.85 0.0
2 9 12 0.00 89.02 1.00 180.0
3 9 12 391.46 110.63 18.55 0.0
4 9 12 2.61 91.32 0.49 180.0
-5 10 12 505.05 87.95 19.86 180.0
-4 10 12 125.67 144.33 5.23 0.0
-3 10 12 13.06 91.33 0.33 0.0
-2 10 12 350.50 71.07 16.96 180.0
-1 10 12 0.00 59.20 1.21 180.0
0 10 12 0.00 63.08 3.19 0.0
1 10 12 78.91 74.23 11.24 0.0
2 10 12 449.88 101.42 17.42 180.0
3 10 12 148.56 105.12 8.45 0.0
-4 11 12 32.70 100.92 6.43 0.0
-3 11 12 15.30 98.23 3.24 0.0
-2 11 12 72.17 78.83 8.18 180.0
-1 11 12 0.00 96.63 8.55 0.0
0 11 12 6.22 67.12 8.03 0.0
1 11 12 0.00 81.29 6.35 180.0
2 11 12 183.98 104.77 5.17 0.0
-2 12 12 26.56 83.31 7.11 180.0
-1 12 12 62.19 199.31 2.42 180.0
0 12 12 24.08 69.51 5.46 0.0
-7 1 13 829.04 163.45 26.47 180.0
-6 1 13 18.89 61.26 6.81 180.0
-5 1 13 0.00 74.97 0.53 180.0
-4 1 13 629.87 49.80 28.45 180.0
-3 1 13 1451.08 57.74 38.77 180.0
-2 1 13 287.12 46.64 17.26 180.0
-1 1 13 109.39 48.66 7.79 0.0
0 1 13 3520.02 102.10 59.75 180.0
1 1 13 539.65 76.28 20.95 180.0
2 1 13 107.24 55.33 11.83 0.0
3 1 13 379.66 74.09 20.74 180.0
4 1 13 387.69 154.96 17.99 180.0
5 1 13 0.00 118.57 6.23 180.0
6 1 13 90.78 183.67 10.46 0.0
-7 2 13 64.65 105.44 11.99 0.0
-6 2 13 209.87 66.00 13.97 0.0
-5 2 13 932.11 62.80 29.54 0.0
-4 2 13 315.69 51.00 20.21 180.0
-3 2 13 29.84 46.00 9.71 0.0
-2 2 13 885.65 50.48 31.87 0.0
-1 2 13 189.06 45.74 17.33 180.0
0 2 13 90.13 49.48 11.87 180.0
1 2 13 4.01 51.24 6.07 180.0
2 2 13 42.34 56.23 10.13 0.0
3 2 13 1073.37 191.28 33.71 180.0
4 2 13 41.75 104.82 6.40 180.0
5 2 13 0.00 113.65 6.46 0.0
6 2 13 371.89 185.30 18.42 180.0
-7 3 13 0.00 115.66 0.15 180.0
-6 3 13 0.00 75.67 1.53 0.0
-5 3 13 0.00 76.25 0.10 180.0
-4 3 13 0.00 47.72 2.61 0.0
-3 3 13 150.15 48.85 13.86 180.0
-2 3 13 554.75 47.61 21.55 0.0
-1 3 13 59.99 45.09 7.56 0.0
0 3 13 341.95 53.87 19.66 180.0
1 3 13 95.79 59.38 3.48 0.0
2 3 13 162.13 82.92 12.04 0.0
3 3 13 118.36 73.89 2.79 0.0
4 3 13 168.48 106.54 16.24 180.0
5 3 13 0.00 117.22 8.28 0.0
6 3 13 0.00 137.59 0.88 0.0
-7 4 13 0.00 111.39 2.13 0.0
-6 4 13 240.50 121.42 19.02 0.0
-5 4 13 324.61 75.77 17.81 0.0
-4 4 13 452.89 47.12 19.03 180.0
-3 4 13 189.77 46.04 15.18 0.0
-2 4 13 876.10 57.87 27.21 0.0
-1 4 13 438.11 51.78 20.69 180.0
0 4 13 388.74 63.69 21.44 180.0
1 4 13 87.06 65.90 13.19 0.0
2 4 13 332.70 72.62 13.25 0.0
3 4 13 1382.52 95.75 33.95 180.0
4 4 13 70.91 107.31 8.66 180.0
5 4 13 47.21 117.57 9.72 0.0
6 4 13 61.03 133.14 11.09 180.0
-7 5 13 26.89 104.98 14.25 0.0
-6 5 13 59.94 96.85 8.46 0.0
-5 5 13 0.00 60.22 6.55 0.0
-4 5 13 358.27 62.81 18.13 0.0
-3 5 13 544.70 53.58 22.78 0.0
-2 5 13 976.37 59.07 30.91 0.0
-1 5 13 0.00 38.40 3.82 180.0
0 5 13 680.60 55.72 26.63 0.0
1 5 13 468.74 77.46 22.81 0.0
2 5 13 0.00 68.83 8.17 0.0
3 5 13 145.93 78.65 13.00 0.0
4 5 13 0.00 79.23 3.36 180.0
5 5 13 228.83 122.05 13.45 0.0
-6 6 13 60.11 101.46 11.28 0.0
-5 6 13 72.46 72.66 3.56 180.0
-4 6 13 267.17 64.49 13.97 180.0
-3 6 13 0.00 44.26 2.29 180.0
-2 6 13 422.68 50.08 19.69 0.0
-1 6 13 236.65 47.24 14.06 180.0
0 6 13 79.70 61.96 10.20 180.0
1 6 13 645.83 91.54 23.35 0.0
2 6 13 0.00 72.07 0.86 0.0
3 6 13 24.56 77.20 7.81 180.0
4 6 13 0.00 111.39 1.24 0.0
5 6 13 224.13 123.84 10.88 0.0
-6 7 13 167.20 105.04 13.33 0.0
-5 7 13 63.69 74.53 1.07 0.0
-4 7 13 0.00 62.71 6.14 0.0
-3 7 13 628.07 69.23 23.02 0.0
-2 7 13 211.62 48.87 16.56 0.0
-1 7 13 68.18 51.94 7.63 180.0
0 7 13 736.52 97.45 26.02 0.0
1 7 13 482.44 78.60 20.67 0.0
2 7 13 0.00 74.85 7.44 180.0
3 7 13 104.26 78.73 8.69 0.0
4 7 13 89.23 86.98 9.40 0.0
5 7 13 0.00 125.53 7.42 0.0
-5 8 13 239.57 110.77 14.98 180.0
-4 8 13 0.52 73.24 4.90 180.0
-3 8 13 0.00 63.48 8.35 180.0
-2 8 13 115.99 52.74 9.53 0.0
-1 8 13 0.00 58.79 3.45 180.0
0 8 13 47.75 62.23 8.99 180.0
1 8 13 360.42 101.04 19.99 0.0
2 8 13 0.00 111.49 2.15 180.0
3 8 13 0.00 81.66 8.67 0.0
4 8 13 39.13 89.43 6.58 0.0
-5 9 13 112.84 82.87 10.40 180.0
-4 9 13 0.00 77.42 6.55 180.0
-3 9 13 273.07 97.67 15.92 0.0
-2 9 13 208.52 94.80 10.61 180.0
-1 9 13 230.56 65.27 10.24 180.0
0 9 13 6.90 64.18 2.47 0.0
1 9 13 0.00 73.52 5.25 0.0
2 9 13 3.82 98.49 4.74 180.0
3 9 13 0.00 104.18 9.00 180.0
-4 10 13 48.54 100.73 1.37 0.0
-3 10 13 15.68 99.03 3.76 180.0
-2 10 13 0.00 124.13 2.27 0.0
-1 10 13 0.00 63.75 2.34 180.0
0 10 13 0.00 69.11 1.82 0.0
1 10 13 0.00 77.73 0.04 180.0
2 10 13 12.47 105.25 2.14 180.0
-2 11 13 427.62 89.83 17.73 180.0
-1 11 13 32.84 103.97 7.20 180.0
0 11 13 94.37 72.90 12.20 180.0
1 11 13 0.00 147.62 2.73 0.0
-7 0 14 0.00 146.62 6.63 0.0
-6 0 14 0.00 83.64 9.02 180.0
-5 0 14 677.60 100.95 24.60 0.0
-4 0 14 0.00 82.86 1.05 0.0
-3 0 14 361.34 80.91 15.73 180.0
-2 0 14 15.19 118.32 3.88 180.0
-1 0 14 182.58 94.09 11.33 0.0
0 0 14 445.53 80.66 20.79 180.0
1 0 14 2249.95 123.33 46.60 180.0
2 0 14 800.41 152.42 25.86 0.0
3 0 14 46.08 142.48 14.57 180.0
4 0 14 666.17 177.21 24.41 180.0
-7 1 14 72.65 80.31 6.76 0.0
-6 1 14 55.72 76.04 6.18 0.0
-5 1 14 185.79 62.60 15.85 0.0
-4 1 14 84.50 68.96 7.39 0.0
-3 1 14 0.00 66.03 6.16 0.0
-2 1 14 791.02 93.58 27.51 0.0
-1 1 14 74.59 51.73 3.90 180.0
0 1 14 147.56 54.14 10.89 0.0
1 1 14 72.13 56.47 10.30 0.0
2 1 14 136.15 71.45 9.56 0.0
3 1 14 88.60 102.84 1.31 0.0
4 1 14 0.00 151.38 8.54 180.0
5 1 14 114.35 131.09 11.72 0.0
-7 2 14 39.86 159.65 0.42 0.0
-6 2 14 0.00 76.85 2.51 180.0
-5 2 14 284.55 64.65 12.89 0.0
-4 2 14 0.00 55.71 1.74 0.0
-3 2 14 536.19 62.56 21.19 180.0
-2 2 14 138.16 54.25 3.88 0.0
-1 2 14 308.27 56.03 16.14 0.0
0 2 14 244.08 57.07 14.68 180.0
1 2 14 547.70 98.00 21.45 180.0
2 2 14 125.50 72.86 8.55 0.0
3 2 14 0.00 87.81 1.37 180.0
4 2 14 55.32 196.14 12.95 180.0
5 2 14 0.00 125.42 2.18 180.0
-7 3 14 103.15 85.75 12.61 0.0
-6 3 14 301.58 106.35 14.35 0.0
-5 3 14 795.42 69.88 28.29 0.0
-4 3 14 0.00 50.86 4.56 0.0
-3 3 14 243.03 73.81 13.27 0.0
-2 3 14 2681.05 96.72 51.89 0.0
-1 3 14 5.61 53.31 1.49 0.0
0 3 14 0.00 54.46 5.39 0.0
1 3 14 563.27 72.99 19.69 0.0
2 3 14 925.76 103.04 25.37 0.0
3 3 14 46.27 78.14 4.45 180.0
4 3 14 0.00 119.13 7.98 180.0
5 3 14 513.68 136.76 16.98 0.0
-6 4 14 45.18 99.90 1.82 0.0
-5 4 14 43.02 79.72 10.13 180.0
-4 4 14 0.00 47.34 4.17 0.0
-3 4 14 0.00 47.95 7.70 180.0
-2 4 14 17.67 56.01 9.79 0.0
-1 4 14 15.45 63.67 4.23 0.0
0 4 14 7.56 62.07 1.79 0.0
1 4 14 154.72 73.14 13.54 0.0
2 4 14 0.00 74.06 1.10 0.0
3 4 14 68.24 80.58 12.56 0.0
4 4 14 0.00 115.13 1.30 180.0
5 4 14 107.16 128.76 9.24 0.0
-6 5 14 51.29 104.04 8.96 0.0
-5 5 14 193.88 100.35 15.11 0.0
-4 5 14 82.66 64.69 12.95 180.0
-3 5 14 38.71 48.74 7.71 0.0
-2 5 14 895.22 62.44 31.08 0.0
-1 5 14 30.45 56.80 4.87 180.0
0 5 14 74.66 94.64 9.32 180.0
1 5 14 297.79 74.03 14.78 0.0
2 5 14 178.70 77.02 13.08 0.0
3 5 14 0.00 82.69 5.41 180.0
4 5 14 0.00 180.78 1.83 0.0
5 5 14 41.43 177.34 4.66 0.0
-6 6 14 0.00 107.51 2.15 180.0
-5 6 14 116.36 104.03 13.84 180.0
-4 6 14 55.29 65.28 5.39 0.0
-3 6 14 76.39 49.31 4.77 0.0
-2 6 14 0.00 52.89 11.08 0.0
-1 6 14 120.67 61.58 12.21 180.0
0 6 14 123.03 71.32 5.12 0.0
1 6 14 1091.43 105.83 32.49 0.0
2 6 14 0.00 78.62 3.32 180.0
3 6 14 52.57 86.20 4.55 0.0
4 6 14 0.00 121.55 9.99 0.0
-5 7 14 0.00 102.17 4.37 180.0
-4 7 14 227.37 77.94 11.10 180.0
-3 7 14 152.86 74.97 8.17 180.0
-2 7 14 0.00 61.34 11.30 180.0
-1 7 14 0.00 61.53 1.51 180.0
0 7 14 252.46 76.52 14.49 180.0
1 7 14 0.00 88.90 0.52 0.0
2 7 14 49.19 82.33 0.24 0.0
3 7 14 174.82 88.26 12.35 180.0
4 7 14 0.00 124.04 8.82 0.0
-5 8 14 85.50 132.70 7.04 180.0
-4 8 14 58.86 80.02 2.63 180.0
-3 8 14 157.97 94.01 12.10 0.0
-2 8 14 19.64 62.20 0.14 0.0
-1 8 14 187.65 67.26 11.59 180.0
0 8 14 13.30 76.69 9.03 0.0
1 8 14 243.23 102.77 8.38 0.0
2 8 14 237.05 105.08 6.46 180.0
3 8 14 0.00 141.42 1.70 180.0
-4 9 14 241.52 145.05 6.14 180.0
-3 9 14 87.51 101.17 7.85 180.0
-2 9 14 448.51 108.26 22.17 180.0
-1 9 14 0.00 79.17 1.20 0.0
0 9 14 0.00 76.39 4.73 180.0
1 9 14 18.84 102.50 8.27 180.0
2 9 14 300.29 112.53 8.18 180.0
-2 10 14 0.00 100.44 4.79 180.0
-1 10 14 83.33 71.28 10.13 180.0
0 10 14 129.80 76.05 7.76 0.0
-6 1 15 0.00 79.41 0.71 180.0
-5 1 15 1189.64 131.55 33.01 0.0
-4 1 15 284.48 79.26 18.09 0.0
-3 1 15 194.44 72.03 12.86 180.0
-2 1 15 442.49 63.57 21.25 0.0
-1 1 15 993.08 101.85 29.85 0.0
0 1 15 120.34 59.80 9.74 0.0
1 1 15 782.41 76.48 29.04 180.0
2 1 15 795.42 88.30 25.84 0.0
3 1 15 204.01 116.11 14.26 0.0
4 1 15 261.18 180.35 20.22 180.0
5 1 15 187.89 203.98 3.75 0.0
-6 2 15 88.90 106.10 5.22 0.0
-5 2 15 0.00 74.40 1.05 0.0
-4 2 15 0.00 122.57 2.05 0.0
-3 2 15 9.24 68.44 3.89 180.0
-2 2 15 941.11 81.45 31.62 0.0
-1 2 15 28.41 57.50 6.02 0.0
0 2 15 118.95 59.16 5.47 180.0
1 2 15 663.95 69.58 24.38 0.0
2 2 15 99.24 94.50 11.06 0.0
3 2 15 276.85 166.99 15.37 0.0
4 2 15 0.00 125.21 4.33 180.0
-6 3 15 0.00 149.66 2.60 180.0
-5 3 15 87.36 86.27 8.15 0.0
-4 3 15 0.00 79.93 0.70 180.0
-3 3 15 188.51 75.78 13.35 180.0
-2 3 15 0.00 67.08 0.42 0.0
-1 3 15 206.58 61.92 14.11 0.0
0 3 15 192.34 70.22 10.24 180.0
1 3 15 0.60 87.89 6.21 180.0
2 3 15 0.00 117.57 9.35 0.0
3 3 15 148.49 114.64 3.14 0.0
4 3 15 70.50 225.45 3.27 180.0
-6 4 15 48.42 109.58 7.15 0.0
-5 4 15 192.45 103.82 9.69 0.0
-4 4 15 55.34 55.81 6.93 180.0
-3 4 15 0.00 55.59 6.72 180.0
-2 4 15 929.35 83.72 28.85 0.0
-1 4 15 9.53 68.58 10.58 0.0
0 4 15 161.66 74.57 9.20 180.0
1 4 15 453.51 84.41 19.51 0.0
2 4 15 243.32 84.87 14.58 0.0
3 4 15 22.97 85.06 0.47 180.0
4 4 15 48.37 202.19 3.44 0.0
-5 5 15 213.60 153.36 16.00 180.0
-4 5 15 331.84 81.57 18.74 180.0
-3 5 15 35.38 56.97 8.19 180.0
-2 5 15 46.52 56.14 7.39 180.0
-1 5 15 0.00 59.83 4.31 180.0
0 5 15 439.82 95.79 20.43 180.0
1 5 15 0.00 77.88 1.08 0.0
2 5 15 0.00 81.04 1.06 0.0
3 5 15 79.72 89.34 3.00 180.0
4 5 15 37.40 142.92 4.82 0.0
-5 6 15 297.04 110.78 6.22 0.0
-4 6 15 199.50 81.37 11.76 180.0
-3 6 15 12.05 58.02 4.80 0.0
-2 6 15 74.21 82.06 7.38 0.0
-1 6 15 59.69 75.43 6.47 180.0
0 6 15 225.57 97.55 12.55 180.0
1 6 15 0.00 95.27 5.58 0.0
2 6 15 212.16 88.94 8.70 0.0
3 6 15 131.88 113.28 15.36 180.0
-4 7 15 315.39 84.48 16.06 180.0
-3 7 15 125.38 73.03 2.08 0.0
-2 7 15 81.57 72.08 3.96 180.0
-1 7 15 195.40 90.42 11.42 180.0
0 7 15 0.00 224.70 9.61 180.0
1 7 15 36.32 97.91 5.05 0.0
2 7 15 0.00 103.99 5.53 180.0
-3 8 15 158.16 99.40 11.34 0.0
-2 8 15 0.00 67.75 9.72 180.0
-1 8 15 223.73 96.16 14.20 180.0
0 8 15 42.92 83.43 3.42 180.0
1 8 15 0.00 106.93 5.60 180.0
-1 9 15 203.11 231.78 12.77 180.0
-5 0 16 298.94 156.27 12.58 0.0
-4 0 16 1025.24 161.73 29.35 0.0
-3 0 16 0.00 131.33 12.02 180.0
-2 0 16 15.52 87.07 6.28 0.0
-1 0 16 655.04 120.73 26.51 0.0
0 0 16 779.64 103.87 25.47 0.0
1 0 16 0.00 91.26 1.18 180.0
2 0 16 0.00 143.86 2.37 180.0
3 0 16 911.19 191.32 29.46 0.0
-5 1 16 0.00 81.38 4.78 180.0
-4 1 16 10.10 99.06 8.00 180.0
-3 1 16 226.69 95.56 11.74 180.0
-2 1 16 1.28 101.74 1.84 0.0
-1 1 16 86.34 62.41 7.17 0.0
0 1 16 444.61 68.96 19.46 180.0
1 1 16 27.22 85.21 7.20 0.0
2 1 16 0.00 107.31 2.14 0.0
3 1 16 0.00 164.92 0.33 180.0
-5 2 16 33.65 81.39 8.42 0.0
-4 2 16 187.90 83.32 14.37 0.0
-3 2 16 0.00 74.56 3.49 180.0
-2 2 16 0.00 71.38 3.27 180.0
-1 2 16 345.83 76.59 17.65 0.0
0 2 16 33.81 64.45 10.40 0.0
1 2 16 125.97 79.37 6.87 180.0
2 2 16 16.10 98.83 4.26 0.0
3 2 16 142.16 175.52 12.61 0.0
-5 3 16 130.26 85.88 1.29 180.0
-4 3 16 322.84 78.70 16.52 180.0
-3 3 16 669.12 85.48 23.35 180.0
-2 3 16 158.44 76.84 6.52 0.0
-1 3 16 86.54 72.92 7.85 0.0
0 3 16 1161.09 236.32 30.94 180.0
1 3 16 83.33 98.32 12.13 0.0
2 3 16 128.21 88.55 6.62 0.0
3 3 16 0.00 122.25 5.07 180.0
-4 4 16 0.00 69.74 7.06 180.0
-3 4 16 0.00 60.02 3.70 180.0
-2 4 16 202.91 68.21 13.17 180.0
-1 4 16 0.00 72.41 3.20 0.0
0 4 16 99.87 152.51 10.69 180.0
1 4 16 229.95 88.10 10.76 180.0
2 4 16 0.00 84.51 4.09 0.0
3 4 16 174.02 127.12 13.73 180.0
-4 5 16 116.11 82.11 11.09 180.0
-3 5 16 46.29 62.09 11.24 180.0
-2 5 16 181.87 69.05 9.08 0.0
-1 5 16 65.37 94.02 4.77 0.0
0 5 16 426.56 202.76 18.85 180.0
1 5 16 0.00 156.37 1.55 0.0
2 5 16 332.91 94.07 12.51 0.0
-3 6 16 0.00 62.47 1.09 0.0
-2 6 16 59.51 71.12 9.26 180.0
-1 6 16 233.38 81.95 11.72 180.0
0 6 16 78.82 104.81 8.62 180.0
1 6 16 157.90 106.32 6.15 180.0
2 6 16 53.41 180.60 4.52 180.0
-2 7 16 287.06 116.02 16.65 0.0
-1 7 16 50.01 84.20 2.53 180.0
0 7 16 0.00 131.26 4.86 180.0
-4 1 17 123.19 108.34 13.15 0.0
-3 1 17 400.41 107.82 15.46 180.0
-2 1 17 251.50 81.16 13.34 180.0
-1 1 17 548.72 74.80 20.51 0.0
0 1 17 35.09 77.56 7.13 180.0
1 1 17 5.77 85.45 0.47 180.0
2 1 17 45.11 161.76 1.94 0.0
-4 2 17 100.47 106.49 8.35 180.0
-3 2 17 102.30 124.65 11.10 180.0
-2 2 17 266.15 81.16 17.45 180.0
-1 2 17 153.98 79.52 6.28 0.0
0 2 17 407.24 87.66 20.05 180.0
1 2 17 109.49 103.22 11.82 180.0
2 2 17 0.00 168.25 8.61 0.0
-3 3 17 0.00 98.64 1.32 180.0
-2 3 17 48.22 95.72 7.63 180.0
-1 3 17 131.02 78.02 7.88 0.0
0 3 17 0.00 100.23 4.03 0.0
1 3 17 0.00 249.89 12.66 180.0
2 3 17 0.00 167.68 3.26 0.0
-3 4 17 270.14 75.28 12.30 180.0
-2 4 17 0.00 86.35 6.34 180.0
-1 4 17 42.08 100.09 0.37 0.0
0 4 17 498.52 112.43 17.71 180.0
1 4 17 151.39 158.31 8.81 180.0
-2 5 17 50.92 141.10 0.57 0.0
-1 5 17 72.33 103.79 4.90 180.0
0 5 17 187.12 111.12 8.14 0.0
-1 0 18 217.34 154.33 7.69 0.0
 
